# Supplementary material for: Verbal intelligence is a more robust cross-sectional measure of cognitive reserve than level of education in healthy older adults
Source: Alzheimers Res Ther. 2021 Jul 12;13:128. doi: 10.1186/s13195-021-00870-z (PMC8276413; doi:10.1186/s13195-021-00870-z)
Supplement: Supplementary file 1 — Additional file 1. Significant independent effects across both datasets. [file 13195_2021_870_MOESM1_ESM.xlsx]

## Sheet: positive_independent_effects_in
Cognition	Brain Structure	Proxy Variable	Mean R-squared change	N (TILDA)	R-squared change (TILDA)	Proxy beta value (TILDA)	Proxy p-value (TILDA)	N (CR/RANN)	R-squared change (CR/RANN)	Proxy beta value (CR/RANN)	Proxy p-value (CR/RANN)
Global Cognition	Hippocampal Volume	Verbal IQ	0.168017	311	0.187902	0.421729	1.60416e-18	234	0.148133	0.387379	3.12719e-10
Global Cognition	Grey Matter Volume	Verbal IQ	0.158694	311	0.185573	0.417107	2.55991e-18	234	0.131815	0.366374	8.85076e-10
Global Cognition	Mean Cortical Thickness	Verbal IQ	0.146631	277	0.169449	0.383709	1.11799e-15	234	0.123812	0.359147	4.98074e-09
TMT B / CTT 2	Hippocampal Volume	Verbal IQ	0.146355	311	0.126755	0.358531	2.73545e-12	234	0.165956	0.417405	5.88447e-11
TMT B / CTT 2	Grey Matter Volume	Verbal IQ	0.142458	311	0.127519	0.357895	2.29283e-12	234	0.157397	0.407561	1.34746e-10
Global Cognition	Hippocampal Volume	Education + Verbal IQ	0.13643	311	0.180302	0.46585	9.57776e-18	234	0.0925581	0.533706	1.00206e-06
Global Cognition	Grey Matter Volume	Education + Verbal IQ	0.127337	311	0.178055	0.461891	1.49692e-17	234	0.076619	0.48902	4.41335e-06
TMT B / CTT 2	Hippocampal Volume	Education + Verbal IQ	0.123349	311	0.11957	0.392675	1.25705e-11	234	0.127128	0.636745	1.47443e-08
Global Cognition	Mean Cortical Thickness	Education + Verbal IQ	0.120998	277	0.166773	0.423993	1.99583e-15	234	0.0752223	0.488033	7.12244e-06
TMT B / CTT 2	Mean Cortical Thickness	Verbal IQ	0.120155	277	0.0892896	0.296036	1.60743e-08	234	0.15102	0.403793	3.36038e-10
TMT B / CTT 2	Grey Matter Volume	Education + Verbal IQ	0.118835	311	0.119741	0.392069	1.19717e-11	234	0.117929	0.617617	3.94264e-08
Global Cognition	Hippocampal Volume	Occupation + Verbal IQ	0.107846	311	0.122853	0.424964	3.91003e-12	234	0.0928396	0.382974	9.62915e-07
Global Cognition	Hippocampal Volume	Education + Occupation + Verbal IQ	0.105313	311	0.150066	0.495732	9.72643e-15	234	0.0605614	0.410726	8.85026e-05
TMT B / CTT 2	Hippocampal Volume	Verbal IQ + Leisure	0.104288	311	0.114505	0.447904	3.65452e-11	234	0.0940704	0.427049	1.38608e-06
TMT B / CTT 2	Mean Cortical Thickness	Education + Verbal IQ	0.10288	277	0.0909413	0.332765	1.16394e-08	234	0.114819	0.61381	6.02173e-08
Global Cognition	Grey Matter Volume	Occupation + Verbal IQ	0.102466	311	0.121835	0.421458	4.63716e-12	234	0.0830966	0.363186	1.66209e-06
TMT B / CTT 2	Hippocampal Volume	Occupation + Verbal IQ	0.100132	311	0.0966133	0.390082	1.51066e-09	234	0.10365	0.411945	3.76391e-07
TMT B / CTT 2	Grey Matter Volume	Verbal IQ + Leisure	0.0998988	311	0.113662	0.446993	4.31137e-11	234	0.086136	0.410725	3.28668e-06
Global Cognition	Grey Matter Volume	Education + Occupation + Verbal IQ	0.099405	311	0.148341	0.491351	1.34446e-14	234	0.0504691	0.37599	0.000218796
Global Cognition	Hippocampal Volume	Verbal IQ + Leisure	0.0988123	311	0.139328	0.477326	1.06258e-13	234	0.0582961	0.330233	0.000121223
TMT B / CTT 2	Grey Matter Volume	Occupation + Verbal IQ	0.0980596	311	0.0977547	0.390764	1.18205e-09	234	0.0983644	0.402261	6.07898e-07
Global Cognition	Hippocampal Volume	Education + Verbal IQ + Leisure	0.097517	311	0.161011	0.52945	8.20318e-16	234	0.0340228	0.321241	0.00354041
TMT B / CTT 2	Hippocampal Volume	Education + Occupation + Verbal IQ	0.096673	311	0.110513	0.440342	8.43921e-11	234	0.0828332	0.488999	6.32143e-06
Global Cognition	Hippocampal Volume	Education + Verbal IQ + Exercise	0.0964143	311	0.150621	0.566946	8.58663e-15	234	0.0422075	0.380884	0.00113089
TMT B / CTT 2	Hippocampal Volume	Education + Verbal IQ + Leisure	0.0955887	311	0.121793	0.476635	7.85232e-12	234	0.0693844	0.467012	3.83401e-05
TMT B / CTT 2	Grey Matter Volume	Education + Occupation + Verbal IQ	0.0937701	311	0.111031	0.440009	7.48463e-11	234	0.0765088	0.471271	1.22856e-05
TMT B / CTT 2	Hippocampal Volume	Education + Occupation + Verbal IQ + Leisure	0.0924345	311	0.117448	0.516428	1.96708e-11	234	0.0674207	0.493842	4.98357e-05
TMT B / CTT 2	Hippocampal Volume	Occupation + Verbal IQ + Leisure	0.092236	311	0.105323	0.484136	2.49057e-10	234	0.0791487	0.440708	1.03717e-05
Global Cognition	Grey Matter Volume	Verbal IQ + Leisure	0.0919094	311	0.138001	0.475836	1.3452e-13	234	0.0458177	0.294256	0.000436647
Global Cognition	Grey Matter Volume	Education + Verbal IQ + Leisure	0.0915495	311	0.159422	0.52777	1.0996e-15	234	0.0236769	0.270217	0.0120202
TMT B / CTT 2	Grey Matter Volume	Education + Verbal IQ + Leisure	0.0914499	311	0.121101	0.476124	8.97787e-12	234	0.0617993	0.44442	9.09287e-05
Global Cognition	Hippocampal Volume	Education + Occupation + Verbal IQ + Leisure	0.0909676	311	0.144499	0.553402	3.37417e-14	234	0.0374366	0.361483	0.00219743
Global Cognition	Mean Cortical Thickness	Verbal IQ + Leisure	0.090935	277	0.138414	0.450985	8.10422e-13	234	0.043456	0.288776	0.000723249
Global Cognition	Mean Cortical Thickness	Education + Verbal IQ + Leisure	0.0907767	277	0.157632	0.493093	1.42075e-14	234	0.0239216	0.272768	0.0126294
Global Cognition	Mean Cortical Thickness	Education + Occupation + Verbal IQ	0.0907379	277	0.131227	0.453251	3.57795e-12	234	0.0502487	0.376436	0.00027001
Global Cognition	Mean Cortical Thickness	Occupation + Verbal IQ	0.089333	277	0.0988235	0.377747	2.44593e-09	234	0.0798425	0.357697	3.61612e-06
TMT B / CTT 2	Grey Matter Volume	Occupation + Verbal IQ + Leisure	0.0889488	311	0.105186	0.483822	2.53488e-10	234	0.0727113	0.424489	2.06248e-05
TMT B / CTT 2	Grey Matter Volume	Education + Occupation + Verbal IQ + Leisure	0.0888264	311	0.11721	0.515994	2.04321e-11	234	0.0604429	0.470496	0.0001093
Global Cognition	Grey Matter Volume	Education + Verbal IQ + Exercise	0.088494	311	0.148844	0.563744	1.2011e-14	234	0.0281443	0.315039	0.00610893
Global Cognition	Hippocampal Volume	Verbal IQ + Exercise	0.0873189	311	0.111013	0.484077	4.98792e-11	234	0.0636244	0.351987	5.78183e-05
Global Cognition	Hippocampal Volume	Education + Occupation + Verbal IQ + Exercise	0.0861279	311	0.131079	0.560793	6.52301e-13	234	0.041177	0.374159	0.00130515
Global Cognition	Grey Matter Volume	Education + Occupation + Verbal IQ + Leisure	0.0852946	311	0.143064	0.550745	4.37189e-14	234	0.0275247	0.311884	0.0067075
Global Cognition	Hippocampal Volume	Occupation + Verbal IQ + Leisure	0.0852293	311	0.118831	0.496813	9.32247e-12	234	0.0516274	0.349638	0.000305829
TMT B / CTT 2	Mean Cortical Thickness	Verbal IQ + Leisure	0.0852003	277	0.0877057	0.381547	2.18958e-08	234	0.082695	0.405534	5.21706e-06
Global Cognition	Hippocampal Volume	Education + Verbal IQ + Leisure + Exercise	0.0824394	311	0.145653	0.620991	2.60888e-14	234	0.0192255	0.259037	0.029004
Global Cognition	Mean Cortical Thickness	Education + Occupation + Verbal IQ + Leisure	0.0807074	277	0.133149	0.512796	2.40879e-12	234	0.0282661	0.316887	0.00663798
Global Cognition	Grey Matter Volume	Occupation + Verbal IQ + Leisure	0.0796101	311	0.117824	0.494703	1.10414e-11	234	0.0413965	0.314627	0.000842435
Global Cognition	Grey Matter Volume	Education + Occupation + Verbal IQ + Exercise	0.079603	311	0.12961	0.556978	8.52587e-13	234	0.0295961	0.319838	0.00490949
Global Cognition	Mean Cortical Thickness	Education + Verbal IQ + Exercise	0.0793345	277	0.130255	0.494784	4.36918e-12	234	0.0284141	0.318661	0.00649489
Verbal Fluency	Hippocampal Volume	Verbal IQ	0.0790564	313	0.0855266	0.299054	8.25647e-08	234	0.0725863	0.237747	2.18012e-05
Global Cognition	Grey Matter Volume	Verbal IQ + Exercise	0.0783784	311	0.109695	0.48111	6.32333e-11	234	0.0470617	0.305621	0.000362969
TMT B / CTT 2	Mean Cortical Thickness	Education + Verbal IQ + Leisure	0.0781531	277	0.0961252	0.409249	4.20938e-09	234	0.060181	0.440432	0.000112427
Global Cognition	Hippocampal Volume	Education + Occupation + Verbal IQ + Leisure + Exercise	0.0775893	311	0.132891	0.619131	4.38582e-13	234	0.0222876	0.288856	0.0186294
TMT B / CTT 2	Mean Cortical Thickness	Occupation + Verbal IQ	0.0754431	277	0.0559251	0.302021	9.80769e-06	234	0.0949611	0.39712	9.62471e-07
Episodic Memory	Hippocampal Volume	Verbal IQ	0.0749423	313	0.0958692	0.299852	6.03959e-09	234	0.0540154	0.233774	0.000290176
TMT B / CTT 2	Mean Cortical Thickness	Education + Occupation + Verbal IQ	0.07458	277	0.0744642	0.36288	2.8446e-07	234	0.0746959	0.467227	1.5592e-05
Global Cognition	Hippocampal Volume	Occupation + Verbal IQ + Exercise	0.0743794	311	0.0922369	0.464599	2.63602e-09	234	0.0565219	0.367469	0.000155075
TMT B / CTT 2	Hippocampal Volume	Education + Verbal IQ + Exercise	0.0739189	311	0.0915523	0.457521	4.27322e-09	234	0.0562855	0.447762	0.000219805
Verbal Fluency	Grey Matter Volume	Verbal IQ	0.0731906	313	0.084633	0.295969	9.54508e-08	234	0.0617481	0.219852	6.3191e-05
Global Cognition	Mean Cortical Thickness	Occupation + Verbal IQ + Leisure	0.0730184	277	0.105586	0.455476	6.39862e-10	234	0.0404504	0.312385	0.00111908
TMT B / CTT 2	Hippocampal Volume	Education + Occupation + Verbal IQ + Exercise	0.0721257	311	0.0894204	0.479437	6.61137e-09	234	0.0548311	0.439535	0.000266764
TMT B / CTT 2	Hippocampal Volume	Education + Occupation + Verbal IQ + Leisure + Exercise	0.0718162	311	0.10094	0.558528	6.18237e-10	234	0.0426921	0.406981	0.00134428
TMT B / CTT 2	Mean Cortical Thickness	Education + Occupation + Verbal IQ + Leisure	0.0712938	277	0.0833076	0.431103	5.15103e-08	234	0.0592801	0.467171	0.000127052
Episodic Memory	Hippocampal Volume	Education + Verbal IQ	0.0707682	313	0.104851	0.354926	1.0718e-09	234	0.0366859	0.335793	0.00295247
TMT B / CTT 2	Hippocampal Volume	Education + Verbal IQ + Leisure + Exercise	0.0707078	311	0.102086	0.538127	4.87722e-10	234	0.0393301	0.377169	0.00210677
Verbal Fluency	Mean Cortical Thickness	Verbal IQ	0.0704435	279	0.0831521	0.297983	5.52139e-07	234	0.057735	0.215024	0.000135814
Episodic Memory	Grey Matter Volume	Verbal IQ	0.0700265	313	0.0925	0.293033	1.17348e-08	234	0.047553	0.219917	0.000568066
TMT B / CTT 2	Grey Matter Volume	Education + Verbal IQ + Exercise	0.0696539	311	0.0912961	0.457005	4.46187e-09	234	0.0480117	0.418883	0.000589426
TMT B / CTT 2	Mean Cortical Thickness	Occupation + Verbal IQ + Leisure	0.0693285	277	0.0681982	0.389055	9.46667e-07	234	0.0704588	0.419709	2.77909e-05
Episodic Memory	Mean Cortical Thickness	Verbal IQ	0.069241	279	0.0945671	0.294245	4.20302e-08	234	0.0439148	0.213758	0.000988761
Global Cognition	Hippocampal Volume	Verbal IQ + Leisure + Exercise	0.068847	311	0.110384	0.549404	5.70557e-11	234	0.0273102	0.260171	0.00910424
TMT B / CTT 2	Grey Matter Volume	Education + Occupation + Verbal IQ + Exercise	0.0686921	311	0.0895431	0.479195	6.38917e-09	234	0.0478412	0.413966	0.000603211
Global Cognition	Mean Cortical Thickness	Education + Occupation + Verbal IQ + Exercise	0.0684553	277	0.106625	0.487033	5.20331e-10	234	0.0302862	0.324752	0.00493202
TMT B / CTT 2	Grey Matter Volume	Education + Occupation + Verbal IQ + Leisure + Exercise	0.0680373	311	0.100338	0.557637	6.93147e-10	234	0.0357368	0.376566	0.00312786
Global Cognition	Grey Matter Volume	Occupation + Verbal IQ + Exercise	0.0677089	311	0.0914162	0.461799	3.01867e-09	234	0.0440017	0.326506	0.000571908
Episodic Memory	Mean Cortical Thickness	Education + Verbal IQ	0.0672048	279	0.105426	0.347741	6.34525e-09	234	0.0289833	0.302745	0.00770071
TMT B / CTT 2	Hippocampal Volume	Verbal IQ + Exercise	0.0671543	311	0.0631658	0.377959	1.33155e-06	234	0.0711428	0.378906	3.03108e-05
TMT B / CTT 2	Grey Matter Volume	Education + Verbal IQ + Leisure + Exercise	0.0666351	311	0.101026	0.536992	6.01163e-10	234	0.0322446	0.345983	0.00504497
Global Cognition	Mean Cortical Thickness	Verbal IQ + Exercise	0.0663183	277	0.0879889	0.405634	2.05171e-08	234	0.0446477	0.30141	0.000608391
Episodic Memory	Grey Matter Volume	Education + Verbal IQ	0.0659566	313	0.102068	0.349377	1.87424e-09	234	0.0298454	0.305017	0.00658681
Verbal Fluency	Hippocampal Volume	Verbal IQ + Exercise	0.0649532	313	0.0769523	0.423846	3.90866e-07	234	0.052954	0.28154	0.000310185
Global Cognition	Hippocampal Volume	Occupation + Verbal IQ + Leisure + Exercise	0.0647811	311	0.100761	0.544583	4.39678e-10	234	0.0288008	0.287565	0.00737449
TMT B / CTT 2	Hippocampal Volume	Occupation + Verbal IQ + Leisure + Exercise	0.0644518	311	0.0817817	0.507834	3.13447e-08	234	0.047122	0.374452	0.000744607
TMT B / CTT 2	Hippocampal Volume	Occupation + Verbal IQ + Exercise	0.0641121	311	0.0642185	0.401267	1.07872e-06	234	0.0640056	0.398082	7.85958e-05
TMT B / CTT 2	Hippocampal Volume	Verbal IQ + Leisure + Exercise	0.0639388	311	0.0804241	0.485411	4.12831e-08	234	0.0474535	0.349125	0.000712433
Verbal Fluency	Hippocampal Volume	Occupation + Verbal IQ	0.0635049	313	0.0556757	0.300257	1.78671e-05	234	0.0713342	0.294326	2.58383e-05
TMT B / CTT 2	Grey Matter Volume	Verbal IQ + Exercise	0.0627154	311	0.0630651	0.377592	1.35016e-06	234	0.0623658	0.358157	8.42001e-05
Global Cognition	Grey Matter Volume	Verbal IQ + Leisure + Exercise	0.0625901	311	0.108986	0.547607	7.35789e-11	234	0.0161947	0.202509	0.0382104
Verbal Fluency	Mean Cortical Thickness	Occupation + Verbal IQ	0.0609615	279	0.0595138	0.324061	2.57538e-05	234	0.0624093	0.277268	7.11613e-05
Verbal Fluency	Hippocampal Volume	Occupation + Verbal IQ + Exercise	0.06093	313	0.0586084	0.389154	1.05741e-05	234	0.0632515	0.340819	7.71963e-05
TMT B / CTT 2	Grey Matter Volume	Occupation + Verbal IQ + Exercise	0.0609136	311	0.0646213	0.401889	9.88802e-07	234	0.0572058	0.378989	0.000169531
TMT B / CTT 2	Grey Matter Volume	Occupation + Verbal IQ + Leisure + Exercise	0.06072	311	0.08114	0.506444	3.54131e-08	234	0.0402999	0.349614	0.00167938
Verbal Fluency	Grey Matter Volume	Occupation + Verbal IQ	0.0597713	313	0.055503	0.298455	1.82207e-05	234	0.0640396	0.279537	4.56524e-05
TMT B / CTT 2	Grey Matter Volume	Verbal IQ + Leisure + Exercise	0.0594418	311	0.0790611	0.482773	5.39832e-08	234	0.0398224	0.323275	0.0017921
Global Cognition	Grey Matter Volume	Occupation + Verbal IQ + Leisure + Exercise	0.0591148	311	0.0996846	0.542313	5.30377e-10	234	0.018545	0.232969	0.0264583
Global Cognition	Mean Cortical Thickness	Verbal IQ + Leisure + Exercise	0.0582117	277	0.100813	0.493996	1.65028e-09	234	0.0156099	0.200513	0.0444399
Verbal Fluency	Grey Matter Volume	Verbal IQ + Exercise	0.0576148	313	0.0761425	0.421508	4.45458e-07	234	0.0390872	0.244199	0.0015654
Verbal Fluency	Hippocampal Volume	Education + Verbal IQ	0.0568873	313	0.0706041	0.307538	1.22847e-06	234	0.0431705	0.319569	0.00116305
TMT B / CTT 2	Mean Cortical Thickness	Education + Verbal IQ + Exercise	0.0556001	277	0.0649667	0.371387	1.7556e-06	234	0.0462336	0.413801	0.000745956
Verbal Fluency	Hippocampal Volume	Education + Verbal IQ + Exercise	0.0553846	313	0.0779195	0.429985	3.2815e-07	234	0.0328498	0.294606	0.00472509
Verbal Fluency	Grey Matter Volume	Occupation + Verbal IQ + Exercise	0.054975	313	0.0582643	0.387274	1.11134e-05	234	0.0516858	0.310255	0.00026276
Verbal Fluency	Hippocampal Volume	Education + Occupation + Verbal IQ + Exercise	0.0547774	313	0.0665706	0.421196	2.53721e-06	234	0.0429842	0.335166	0.00119273
Global Cognition	Mean Cortical Thickness	Occupation + Verbal IQ + Exercise	0.0539473	277	0.0650605	0.376672	1.71223e-06	234	0.0428342	0.324271	0.000791576
TMT B / CTT 2	Mean Cortical Thickness	Education + Verbal IQ + Leisure + Exercise	0.0538126	277	0.0765856	0.448353	1.89046e-07	234	0.0310395	0.341106	0.00593037
Verbal Fluency	Mean Cortical Thickness	Occupation + Verbal IQ + Exercise	0.0536447	279	0.055452	0.385192	4.96267e-05	234	0.0518374	0.31276	0.000306729
Verbal Fluency	Mean Cortical Thickness	Verbal IQ + Exercise	0.0524047	279	0.0663881	0.390987	8.46731e-06	234	0.0384212	0.245143	0.00196187
TMT A / CTT 1	Hippocampal Volume	Verbal IQ	0.0522732	313	0.0806029	0.281053	4.66079e-08	234	0.0239435	0.160063	0.015102
Verbal Fluency	Hippocampal Volume	Education + Occupation + Verbal IQ	0.0521016	313	0.0598879	0.330059	8.40965e-06	234	0.0443153	0.308041	0.000996212
Verbal Fluency	Grey Matter Volume	Education + Verbal IQ	0.0517832	313	0.0697222	0.304906	1.41943e-06	234	0.0338442	0.284956	0.0033014
Verbal Fluency	Mean Cortical Thickness	Education + Verbal IQ	0.0516804	279	0.0695347	0.304999	5.08275e-06	234	0.0338261	0.286932	0.00371702
TMT B / CTT 2	Mean Cortical Thickness	Education + Occupation + Verbal IQ + Leisure + Exercise	0.0512782	277	0.0676244	0.448945	1.05651e-06	234	0.034932	0.373268	0.00347662
TMT B / CTT 2	Mean Cortical Thickness	Education + Occupation + Verbal IQ + Exercise	0.0510886	277	0.0556181	0.373852	1.0396e-05	234	0.0465591	0.409905	0.000713712
Verbal Fluency	Mean Cortical Thickness	Education + Occupation + Verbal IQ	0.0509892	279	0.063787	0.351466	1.29034e-05	234	0.0381914	0.287732	0.00202544
Global Cognition	Mean Cortical Thickness	Occupation + Verbal IQ + Leisure + Exercise	0.0503529	277	0.0821936	0.471519	6.33546e-08	234	0.0185122	0.234015	0.0284793
TMT A / CTT 1	Grey Matter Volume	Verbal IQ	0.0502406	313	0.0807026	0.279791	4.51014e-08	234	0.0197785	0.145857	0.0252479
Verbal Fluency	Mean Cortical Thickness	Education + Occupation + Verbal IQ + Exercise	0.0500836	279	0.065424	0.424328	9.89896e-06	234	0.0347433	0.30496	0.00327105
Verbal Fluency	Grey Matter Volume	Education + Occupation + Verbal IQ + Exercise	0.0495076	313	0.0659103	0.418492	2.81853e-06	234	0.0331049	0.296576	0.00366888
Verbal Fluency	Grey Matter Volume	Education + Verbal IQ + Exercise	0.0494679	313	0.0769743	0.427503	3.83214e-07	234	0.0219615	0.243992	0.018327
TMT B / CTT 2	Mean Cortical Thickness	Verbal IQ + Exercise	0.0485515	277	0.0381805	0.28399	0.000281129	234	0.0589224	0.352492	0.000133373
Verbal Fluency	Grey Matter Volume	Education + Occupation + Verbal IQ	0.0484559	313	0.0593382	0.32743	9.16809e-06	234	0.0375737	0.284435	0.00194099
Verbal Fluency	Hippocampal Volume	Occupation + Verbal IQ + Leisure	0.0481438	313	0.0416551	0.308776	0.000218527	234	0.0546325	0.315341	0.000247295
Verbal Fluency	Hippocampal Volume	Occupation + Verbal IQ + Leisure + Exercise	0.0479776	313	0.0489478	0.398658	5.94292e-05	234	0.0470073	0.322102	0.000692368
TMT B / CTT 2	Hippocampal Volume	Education	0.0475423	311	0.063629	0.253592	1.21375e-06	234	0.0314557	89.3611	0.00606907
Episodic Memory	Hippocampal Volume	Education + Occupation + Verbal IQ	0.0475355	313	0.0765288	0.353349	2.38541e-07	234	0.0185422	0.227124	0.0354457
Verbal Fluency	Mean Cortical Thickness	Education + Verbal IQ + Exercise	0.0471887	279	0.0712771	0.407536	3.83002e-06	234	0.0231003	0.251911	0.0168259
TMT B / CTT 2	Mean Cortical Thickness	Verbal IQ + Leisure + Exercise	0.0471395	277	0.0566038	0.393414	8.62249e-06	234	0.0376751	0.317118	0.00238992
TMT B / CTT 2	Grey Matter Volume	Education	0.0462154	311	0.0633068	0.253126	1.28643e-06	234	0.0291241	85.7617	0.00775007
Verbal Fluency	Hippocampal Volume	Education + Occupation + Verbal IQ + Leisure + Exercise	0.0453347	313	0.0568228	0.426435	1.45538e-05	234	0.0338466	0.312093	0.00412404
Verbal Fluency	Hippocampal Volume	Verbal IQ + Leisure + Exercise	0.0449197	313	0.0542663	0.405042	2.29859e-05	234	0.035573	0.260335	0.00325962
Verbal Fluency	Hippocampal Volume	Verbal IQ + Leisure	0.0445288	313	0.0463739	0.289601	9.40942e-05	234	0.0426836	0.247747	0.00124225
TMT B / CTT 2	Mean Cortical Thickness	Occupation + Verbal IQ + Leisure + Exercise	0.0435447	277	0.048402	0.384569	4.07658e-05	234	0.0386874	0.344389	0.00208174
Verbal Fluency	Grey Matter Volume	Occupation + Verbal IQ + Leisure	0.0433404	313	0.0412847	0.307299	0.000231529	234	0.045396	0.288868	0.000640006
TMT B / CTT 2	Mean Cortical Thickness	Occupation + Verbal IQ + Exercise	0.0431222	277	0.0314529	0.278354	0.00100378	234	0.0547915	0.373354	0.0002336
Verbal Fluency	Hippocampal Volume	Education + Occupation + Verbal IQ + Leisure	0.0430883	313	0.0489606	0.339337	5.92944e-05	234	0.037216	0.315996	0.00260697
Verbal Fluency	Hippocampal Volume	Education + Verbal IQ + Leisure + Exercise	0.0424099	313	0.0618774	0.42663	5.88863e-06	234	0.0229424	0.248096	0.0185338
Verbal Fluency	Mean Cortical Thickness	Occupation + Verbal IQ + Leisure	0.0420147	279	0.0385595	0.304636	0.000757914	234	0.0454698	0.29038	0.000739289
Verbal Fluency	Grey Matter Volume	Occupation + Verbal IQ + Leisure + Exercise	0.0418058	313	0.0483783	0.396695	6.51475e-05	234	0.0352332	0.281539	0.00270822
TMT A / CTT 1	Hippocampal Volume	Occupation + Verbal IQ	0.040734	313	0.0635553	0.310564	1.39118e-06	234	0.0179127	0.17289	0.0358783
TMT B / CTT 2	Mean Cortical Thickness	Education	0.040399	277	0.0540012	0.224391	1.41257e-05	234	0.0267969	82.6951	0.0106577
Verbal Fluency	Grey Matter Volume	Education + Occupation + Verbal IQ + Leisure + Exercise	0.03995	313	0.056107	0.424229	1.63539e-05	234	0.0237931	0.264627	0.0140259
Verbal Fluency	Grey Matter Volume	Verbal IQ + Leisure	0.0392457	313	0.0456998	0.287956	0.000105149	234	0.0327917	0.218256	0.00383678
Verbal Fluency	Mean Cortical Thickness	Occupation + Verbal IQ + Leisure + Exercise	0.0391807	279	0.0420183	0.373449	0.000433434	234	0.0363432	0.287477	0.00261825
Verbal Fluency	Mean Cortical Thickness	Education + Occupation + Verbal IQ + Leisure	0.038848	279	0.0471321	0.339233	0.000189924	234	0.0305639	0.288903	0.00586365
Verbal Fluency	Mean Cortical Thickness	Education + Occupation + Verbal IQ + Leisure + Exercise	0.0387791	279	0.0516724	0.410521	9.13189e-05	234	0.0258858	0.276736	0.011327
Verbal Fluency	Grey Matter Volume	Education + Occupation + Verbal IQ + Leisure	0.0387319	313	0.0483868	0.337307	6.50488e-05	234	0.029077	0.28105	0.00653328
Verbal Fluency	Grey Matter Volume	Verbal IQ + Leisure + Exercise	0.038577	313	0.0533712	0.402975	2.66819e-05	234	0.0237828	0.215162	0.014047
Verbal Fluency	Hippocampal Volume	Education + Verbal IQ + Leisure	0.0380223	313	0.0523269	0.31829	3.25042e-05	234	0.0237177	0.235157	0.0166327
Episodic Memory	Hippocampal Volume	Occupation + Verbal IQ	0.0377862	313	0.0520023	0.274816	2.3491e-05	234	0.02357	0.192845	0.0175756
TMT A / CTT 1	Mean Cortical Thickness	Verbal IQ	0.0352773	279	0.0520541	0.218708	2.46982e-05	234	0.0185005	0.142682	0.0318258
Verbal Fluency	Mean Cortical Thickness	Verbal IQ + Leisure	0.0352261	279	0.0385786	0.264359	0.000755577	234	0.0318735	0.216834	0.00488175
Episodic Memory	Grey Matter Volume	Occupation + Verbal IQ	0.0351465	313	0.0500677	0.268453	3.40109e-05	234	0.0202254	0.179066	0.025692
Verbal Fluency	Mean Cortical Thickness	Verbal IQ + Leisure + Exercise	0.0332832	279	0.0423645	0.355495	0.000409872	234	0.0242019	0.218899	0.0143826
Episodic Memory	Mean Cortical Thickness	Occupation + Verbal IQ	0.0329954	279	0.0470441	0.266781	0.000137361	234	0.0189468	0.174138	0.0316479
Verbal Fluency	Hippocampal Volume	Occupation + Exercise	0.018409	313	0.0148693	0.182273	0.0283222	234	0.0219488	0.174467	0.0213008
