# Supplementary material for: Verbal intelligence is a more robust cross-sectional measure of cognitive reserve than level of education in healthy older adults
Source: Alzheimers Res Ther. 2021 Jul 12;13:128. doi: 10.1186/s13195-021-00870-z (PMC8276413; doi:10.1186/s13195-021-00870-z)
Supplement: Supplementary file 2 — Additional file 2. All significant independent effects in TILDA. [file 13195_2021_870_MOESM2_ESM.xlsx]

## Sheet: sigPositiveIndependentEffects_T
Cognition	Brain Structure	Proxy Variable	N	R-squared change	Proxy beta value	Proxy p-value
Global Cognition	Mean Cortical Thickness	Verbal IQ + Cognitively Stimulating	277	0.210403	0.535555	1.16399e-19
Global Cognition	Hippocampal Volume	Verbal IQ + Cognitively Stimulating	311	0.209832	0.56295	8.25537e-21
Global Cognition	Grey Matter Volume	Verbal IQ + Cognitively Stimulating	311	0.208718	0.560036	9.84308e-21
Global Cognition	Hippocampal Volume	Education + Verbal IQ + Cognitively Stimulating	311	0.207032	0.578303	1.63334e-20
Global Cognition	Mean Cortical Thickness	Education + Verbal IQ + Cognitively Stimulating	277	0.20595	0.546381	3.24636e-19
Global Cognition	Grey Matter Volume	Education + Verbal IQ + Cognitively Stimulating	311	0.205268	0.57474	2.28252e-20
Global Cognition	Hippocampal Volume	Education + Verbal IQ + Social + Cognitively Stimulating	311	0.194456	0.649952	3.3811e-19
Global Cognition	Grey Matter Volume	Education + Verbal IQ + Social + Cognitively Stimulating	311	0.192789	0.646553	4.6137e-19
Global Cognition	Hippocampal Volume	Verbal IQ	311	0.187902	0.421729	1.60416e-18
Global Cognition	Mean Cortical Thickness	Education + Verbal IQ + Social + Cognitively Stimulating	277	0.187219	0.608929	2.24582e-17
Global Cognition	Grey Matter Volume	Verbal IQ	311	0.185573	0.417107	2.55991e-18
Global Cognition	Hippocampal Volume	Education + Verbal IQ + Cognitively Stimulating + Exercise	311	0.18303	0.666358	5.05454e-18
Global Cognition	Grey Matter Volume	Education + Verbal IQ + Cognitively Stimulating + Exercise	311	0.181465	0.663287	6.73373e-18
CTT 2	Grey Matter Volume	Verbal IQ + Cognitively Stimulating	311	0.181106	0.539984	1.64949e-17
Global Cognition	Hippocampal Volume	Verbal IQ + Social + Cognitively Stimulating	311	0.180901	0.625079	8.32609e-18
Global Cognition	Hippocampal Volume	Education + Verbal IQ	311	0.180302	0.46585	9.57776e-18
CTT 2	Hippocampal Volume	Verbal IQ + Cognitively Stimulating	311	0.17999	0.53968	2.1734e-17
Global Cognition	Grey Matter Volume	Verbal IQ + Social + Cognitively Stimulating	311	0.179775	0.622315	1.00085e-17
Global Cognition	Hippocampal Volume	Education + Occupation + Verbal IQ + Cognitively Stimulating	311	0.179539	0.594467	1.14491e-17
Global Cognition	Mean Cortical Thickness	Education + Verbal IQ + Cognitively Stimulating + Leisure	277	0.179385	0.550614	1.27391e-16
Global Cognition	Hippocampal Volume	Education + Occupation + Verbal IQ + Social + Cognitively Stimulating	311	0.179366	0.677272	1.19201e-17
Global Cognition	Grey Matter Volume	Education + Occupation + Verbal IQ + Cognitively Stimulating	311	0.178077	0.590546	1.48928e-17
Global Cognition	Grey Matter Volume	Education + Verbal IQ	311	0.178055	0.461891	1.49692e-17
Global Cognition	Grey Matter Volume	Education + Occupation + Verbal IQ + Social + Cognitively Stimulating	311	0.177843	0.673248	1.57269e-17
Global Cognition	Hippocampal Volume	Education + Verbal IQ + Social + Cognitively Stimulating + Exercise	311	0.176524	0.72235	2.31163e-17
Global Cognition	Hippocampal Volume	Education + Verbal IQ + Cognitively Stimulating + Leisure	311	0.175078	0.577695	3.23526e-17
Global Cognition	Grey Matter Volume	Education + Verbal IQ + Social + Cognitively Stimulating + Exercise	311	0.174976	0.719444	3.06851e-17
Global Cognition	Mean Cortical Thickness	Verbal IQ + Social + Cognitively Stimulating	277	0.174784	0.592653	3.49734e-16
Global Cognition	Mean Cortical Thickness	Education + Verbal IQ + Cognitively Stimulating + Exercise	277	0.174539	0.614721	3.68956e-16
Global Cognition	Grey Matter Volume	Education + Verbal IQ + Cognitively Stimulating + Leisure	311	0.173721	0.575867	4.1079e-17
Global Cognition	Mean Cortical Thickness	Education + Occupation + Verbal IQ + Cognitively Stimulating	277	0.171218	0.56475	7.61305e-16
Global Cognition	Mean Cortical Thickness	Verbal IQ	277	0.169449	0.383709	1.11799e-15
Global Cognition	Hippocampal Volume	Education + Verbal IQ + Social	311	0.16868	0.564259	1.41877e-16
Global Cognition	Mean Cortical Thickness	Education + Occupation + Verbal IQ + Social + Cognitively Stimulating	277	0.167755	0.641227	1.61408e-15
Global Cognition	Hippocampal Volume	Education + Verbal IQ + Social + Cognitively Stimulating + Leisure	311	0.166867	0.626149	2.15181e-16
Global Cognition	Mean Cortical Thickness	Education + Verbal IQ	277	0.166773	0.423993	1.99583e-15
Global Cognition	Grey Matter Volume	Education + Verbal IQ + Social	311	0.166729	0.560587	2.0667e-16
Global Cognition	Hippocampal Volume	Occupation + Verbal IQ + Cognitively Stimulating	311	0.166481	0.569332	2.351e-16
Global Cognition	Grey Matter Volume	Occupation + Verbal IQ + Cognitively Stimulating	311	0.165768	0.56658	2.57733e-16
Global Cognition	Grey Matter Volume	Education + Verbal IQ + Social + Cognitively Stimulating + Leisure	311	0.165488	0.624303	2.74845e-16
Global Cognition	Mean Cortical Thickness	Education + Verbal IQ + Social + Cognitively Stimulating + Leisure	277	0.165431	0.591438	2.6666e-15
Global Cognition	Mean Cortical Thickness	Verbal IQ + Cognitively Stimulating + Leisure	277	0.165029	0.517329	2.90833e-15
Global Cognition	Hippocampal Volume	Education + Verbal IQ + Cognitively Stimulating + Leisure + Exercise	311	0.164711	0.664687	3.5268e-16
Global Cognition	Hippocampal Volume	Education + Occupation + Verbal IQ + Social + Cognitively Stimulating + Exercise	311	0.16445	0.729267	3.74303e-16
CTT 2	Grey Matter Volume	Education + Verbal IQ + Cognitively Stimulating	311	0.16402	0.531785	7.88843e-16
Global Cognition	Mean Cortical Thickness	Education + Verbal IQ + Social + Cognitively Stimulating + Exercise	277	0.16388	0.663391	3.72523e-15
CTT 2	Hippocampal Volume	Education + Verbal IQ + Cognitively Stimulating	311	0.163646	0.53219	8.73325e-16
Global Cognition	Grey Matter Volume	Education + Verbal IQ + Cognitively Stimulating + Leisure + Exercise	311	0.163298	0.663023	4.54047e-16
Global Cognition	Hippocampal Volume	Occupation + Verbal IQ + Social + Cognitively Stimulating	311	0.16321	0.662583	4.96992e-16
Global Cognition	Mean Cortical Thickness	Education + Verbal IQ + Cognitively Stimulating + Leisure + Exercise	277	0.163038	0.622357	4.4649e-15
Global Cognition	Grey Matter Volume	Education + Occupation + Verbal IQ + Social + Cognitively Stimulating + Exercise	311	0.16303	0.725778	4.82718e-16
Global Cognition	Hippocampal Volume	Education + Occupation + Verbal IQ + Cognitively Stimulating + Leisure	311	0.162549	0.603848	5.77913e-16
Global Cognition	Grey Matter Volume	Occupation + Verbal IQ + Social + Cognitively Stimulating	311	0.162293	0.659674	5.7131e-16
Global Cognition	Hippocampal Volume	Education + Occupation + Verbal IQ + Cognitively Stimulating + Exercise	311	0.16222	0.657315	6.22897e-16
Global Cognition	Hippocampal Volume	Education + Occupation + Verbal IQ + Social + Cognitively Stimulating + Leisure	311	0.161709	0.662089	6.99798e-16
Global Cognition	Grey Matter Volume	Education + Occupation + Verbal IQ + Cognitively Stimulating + Leisure	311	0.161324	0.60149	7.12762e-16
Global Cognition	Hippocampal Volume	Education + Verbal IQ + Leisure	311	0.161011	0.52945	8.20318e-16
Global Cognition	Grey Matter Volume	Education + Occupation + Verbal IQ + Cognitively Stimulating + Exercise	311	0.160877	0.653789	7.89369e-16
Global Cognition	Grey Matter Volume	Education + Occupation + Verbal IQ + Social + Cognitively Stimulating + Leisure	311	0.160394	0.65965	8.81315e-16
Global Cognition	Hippocampal Volume	Verbal IQ + Cognitively Stimulating + Exercise	311	0.160056	0.629701	1.0194e-15
Global Cognition	Grey Matter Volume	Education + Verbal IQ + Leisure	311	0.159422	0.52777	1.0996e-15
Global Cognition	Grey Matter Volume	Verbal IQ + Cognitively Stimulating + Exercise	311	0.159018	0.627311	1.20564e-15
Global Cognition	Mean Cortical Thickness	Education + Occupation + Verbal IQ + Cognitively Stimulating + Leisure	277	0.158966	0.574031	1.06851e-14
Global Cognition	Hippocampal Volume	Education + Verbal IQ + Social + Cognitively Stimulating + Leisure + Exercise	311	0.158777	0.701697	1.36307e-15
CTT 2	Grey Matter Volume	Verbal IQ + Social + Cognitively Stimulating	311	0.157976	0.603835	3.03276e-15
Global Cognition	Hippocampal Volume	Verbal IQ + Cognitively Stimulating + Leisure	311	0.157824	0.536168	1.69176e-15
Global Cognition	Mean Cortical Thickness	Education + Verbal IQ + Leisure	277	0.157632	0.493093	1.42075e-14
CTT 2	Hippocampal Volume	Verbal IQ + Social + Cognitively Stimulating	311	0.157509	0.603731	3.42326e-15
Global Cognition	Grey Matter Volume	Education + Verbal IQ + Social + Cognitively Stimulating + Leisure + Exercise	311	0.157344	0.700022	1.76359e-15
CTT 2	Grey Matter Volume	Education + Verbal IQ + Social + Cognitively Stimulating	311	0.156858	0.603661	3.88622e-15
Global Cognition	Grey Matter Volume	Verbal IQ + Cognitively Stimulating + Leisure	311	0.156816	0.534768	1.9881e-15
CTT 2	Hippocampal Volume	Education + Verbal IQ + Social + Cognitively Stimulating	311	0.156778	0.604073	4.02498e-15
Global Cognition	Mean Cortical Thickness	Occupation + Verbal IQ + Cognitively Stimulating	277	0.155987	0.541192	2.01689e-14
Global Cognition	Mean Cortical Thickness	Education + Cognitively Stimulating	277	0.154549	0.448573	2.73816e-14
Global Cognition	Mean Cortical Thickness	Education + Occupation + Verbal IQ + Social + Cognitively Stimulating + Leisure	277	0.154372	0.626132	2.84302e-14
Global Cognition	Hippocampal Volume	Education + Occupation + Verbal IQ + Social + Cognitively Stimulating + Leisure + Exercise	311	0.153291	0.721996	4.71075e-15
Global Cognition	Hippocampal Volume	Education + Occupation + Verbal IQ + Cognitively Stimulating + Leisure + Exercise	311	0.152968	0.668425	5.06647e-15
Global Cognition	Mean Cortical Thickness	Education + Verbal IQ + Social + Cognitively Stimulating + Leisure + Exercise	277	0.152657	0.652825	4.0895e-14
Global Cognition	Hippocampal Volume	Education + Occupation + Verbal IQ + Social	311	0.152621	0.60045	5.47819e-15
CTT 2	Grey Matter Volume	Education + Occupation + Verbal IQ + Social + Cognitively Stimulating	311	0.152195	0.644665	1.08863e-14
Global Cognition	Grey Matter Volume	Education + Occupation + Verbal IQ + Social + Cognitively Stimulating + Leisure + Exercise	311	0.15194	0.719798	5.98713e-15
CTT 2	Hippocampal Volume	Education + Occupation + Verbal IQ + Social + Cognitively Stimulating	311	0.151838	0.645	1.19758e-14
Global Cognition	Grey Matter Volume	Education + Occupation + Verbal IQ + Cognitively Stimulating + Leisure + Exercise	311	0.151692	0.666144	6.33092e-15
Global Cognition	Hippocampal Volume	Verbal IQ + Social + Cognitively Stimulating + Exercise	311	0.151407	0.682977	7.19768e-15
Global Cognition	Mean Cortical Thickness	Verbal IQ + Cognitively Stimulating + Exercise	277	0.151187	0.579913	5.5809e-14
Global Cognition	Grey Matter Volume	Education + Occupation + Verbal IQ + Social	311	0.150896	0.595897	7.57334e-15
Global Cognition	Hippocampal Volume	Education + Verbal IQ + Exercise	311	0.150621	0.566946	8.58663e-15
CTT 2	Grey Matter Volume	Education + Occupation + Verbal IQ + Cognitively Stimulating	311	0.150563	0.562066	1.55895e-14
CTT 2	Grey Matter Volume	Occupation + Verbal IQ + Cognitively Stimulating	311	0.150525	0.558848	1.57197e-14
Global Cognition	Mean Cortical Thickness	Education + Verbal IQ + Social	277	0.150468	0.509661	6.49634e-14
Global Cognition	Grey Matter Volume	Verbal IQ + Social + Cognitively Stimulating + Exercise	311	0.150236	0.68057	8.78558e-15
Global Cognition	Hippocampal Volume	Education + Verbal IQ + Social + Leisure	311	0.150217	0.580509	9.40072e-15
Global Cognition	Mean Cortical Thickness	Occupation + Verbal IQ + Social + Cognitively Stimulating	277	0.150212	0.626162	6.85742e-14
Global Cognition	Hippocampal Volume	Education + Occupation + Verbal IQ	311	0.150066	0.495732	9.72643e-15
CTT 2	Hippocampal Volume	Education + Occupation + Verbal IQ + Cognitively Stimulating	311	0.14989	0.562227	1.83737e-14
CTT 2	Hippocampal Volume	Occupation + Verbal IQ + Cognitively Stimulating	311	0.149194	0.557875	2.14012e-14
CTT 2	Hippocampal Volume	Education + Verbal IQ + Cognitively Stimulating + Leisure	311	0.148903	0.551457	2.28124e-14
Global Cognition	Grey Matter Volume	Education + Verbal IQ + Exercise	311	0.148844	0.563744	1.2011e-14
Global Cognition	Grey Matter Volume	Education + Verbal IQ + Social + Leisure	311	0.148681	0.578819	1.2458e-14
CTT 2	Grey Matter Volume	Education + Verbal IQ + Cognitively Stimulating + Leisure	311	0.148415	0.550951	2.49774e-14
CTT 2	Grey Matter Volume	Occupation + Verbal IQ + Social + Cognitively Stimulating	311	0.148412	0.652967	2.49976e-14
Global Cognition	Grey Matter Volume	Education + Occupation + Verbal IQ	311	0.148341	0.491351	1.34446e-14
CTT 2	Hippocampal Volume	Occupation + Verbal IQ + Social + Cognitively Stimulating	311	0.147738	0.652517	2.944e-14
Global Cognition	Hippocampal Volume	Education + Verbal IQ + Social + Exercise	311	0.147544	0.641404	1.71071e-14
Global Cognition	Mean Cortical Thickness	Education + Occupation + Verbal IQ + Social + Cognitively Stimulating + Exercise	277	0.147502	0.671256	1.21361e-13
CTT 2	Mean Cortical Thickness	Verbal IQ + Cognitively Stimulating	277	0.147466	0.476525	1.24482e-13
Global Cognition	Mean Cortical Thickness	Education + Occupation + Verbal IQ + Cognitively Stimulating + Exercise	277	0.147326	0.604475	1.25939e-13
Global Cognition	Grey Matter Volume	Education + Verbal IQ + Social + Exercise	311	0.14585	0.638498	2.34859e-14
CTT 2	Hippocampal Volume	Verbal IQ + Cognitively Stimulating + Leisure	311	0.145823	0.533464	4.47422e-14
Global Cognition	Hippocampal Volume	Education + Verbal IQ + Leisure + Exercise	311	0.145653	0.620991	2.60888e-14
CTT 2	Grey Matter Volume	Verbal IQ + Cognitively Stimulating + Leisure	311	0.145251	0.532731	4.98979e-14
Global Cognition	Hippocampal Volume	Education + Cognitively Stimulating	311	0.145236	0.462301	2.86292e-14
Global Cognition	Hippocampal Volume	Verbal IQ + Social	311	0.145075	0.510563	2.96745e-14
Global Cognition	Hippocampal Volume	Occupation + Verbal IQ + Cognitively Stimulating + Leisure	311	0.145051	0.570913	2.98364e-14
Global Cognition	Mean Cortical Thickness	Verbal IQ + Social + Cognitively Stimulating + Leisure	277	0.144938	0.553587	2.07885e-13
Global Cognition	Hippocampal Volume	Verbal IQ + Social + Cognitively Stimulating + Leisure	311	0.144761	0.579199	3.18275e-14
CTT 2	Hippocampal Volume	Education + Occupation + Verbal IQ + Social + Cognitively Stimulating + Leisure	311	0.144628	0.648116	5.80713e-14
Global Cognition	Hippocampal Volume	Education + Occupation + Verbal IQ + Leisure	311	0.144499	0.553402	3.37417e-14
Global Cognition	Hippocampal Volume	Education + Occupation + Verbal IQ + Social + Leisure	311	0.144397	0.61935	3.451e-14
Global Cognition	Grey Matter Volume	Education + Cognitively Stimulating	311	0.144304	0.460736	3.31645e-14
CTT 2	Grey Matter Volume	Education + Occupation + Verbal IQ + Social + Cognitively Stimulating + Leisure	311	0.14429	0.647613	6.15417e-14
Global Cognition	Grey Matter Volume	Occupation + Verbal IQ + Cognitively Stimulating + Leisure	311	0.14424	0.569257	3.36454e-14
Global Cognition	Grey Matter Volume	Education + Verbal IQ + Leisure + Exercise	311	0.14411	0.619615	3.46319e-14
Global Cognition	Mean Cortical Thickness	Education + Occupation + Verbal IQ + Cognitively Stimulating + Leisure + Exercise	277	0.14403	0.620869	2.51384e-13
CTT 2	Hippocampal Volume	Education + Verbal IQ + Social + Cognitively Stimulating + Leisure	311	0.143985	0.602044	6.68058e-14
Global Cognition	Grey Matter Volume	Verbal IQ + Social + Cognitively Stimulating + Leisure	311	0.143654	0.577554	3.83388e-14
Global Cognition	Grey Matter Volume	Verbal IQ + Social	311	0.143559	0.507119	3.91541e-14
CTT 2	Grey Matter Volume	Education + Verbal IQ + Social + Cognitively Stimulating + Leisure	311	0.143304	0.601338	7.62969e-14
CTT 2	Hippocampal Volume	Education + Occupation + Verbal IQ + Cognitively Stimulating + Leisure	311	0.143282	0.586826	7.78474e-14
CTT 2	Grey Matter Volume	Education + Occupation + Verbal IQ + Cognitively Stimulating + Leisure	311	0.143175	0.586528	7.84677e-14
Global Cognition	Grey Matter Volume	Education + Occupation + Verbal IQ + Leisure	311	0.143064	0.550745	4.37189e-14
Global Cognition	Grey Matter Volume	Education + Occupation + Verbal IQ + Social + Leisure	311	0.142932	0.616691	4.50288e-14
Global Cognition	Hippocampal Volume	Occupation + Verbal IQ + Social + Cognitively Stimulating + Leisure	311	0.14208	0.624232	5.77666e-14
Global Cognition	Mean Cortical Thickness	Education + Occupation + Verbal IQ + Social + Cognitively Stimulating + Leisure + Exercise	277	0.142001	0.669876	3.84082e-13
Global Cognition	Mean Cortical Thickness	Education + Verbal IQ + Social + Leisure	277	0.141562	0.535179	4.20932e-13
Global Cognition	Grey Matter Volume	Occupation + Verbal IQ + Social + Cognitively Stimulating + Leisure	311	0.141088	0.622275	6.78602e-14
Global Cognition	Mean Cortical Thickness	Occupation + Verbal IQ + Cognitively Stimulating + Leisure	277	0.141056	0.543664	4.67783e-13
Global Cognition	Hippocampal Volume	Occupation + Verbal IQ + Social + Cognitively Stimulating + Exercise	311	0.140129	0.693083	8.90099e-14
Global Cognition	Hippocampal Volume	Education + Verbal IQ + Social + Leisure + Exercise	311	0.139519	0.657173	1.01867e-13
Global Cognition	Mean Cortical Thickness	Verbal IQ + Social + Cognitively Stimulating + Exercise	277	0.139387	0.630213	6.6205e-13
Global Cognition	Hippocampal Volume	Verbal IQ + Leisure	311	0.139328	0.477326	1.06258e-13
Global Cognition	Grey Matter Volume	Occupation + Verbal IQ + Social + Cognitively Stimulating + Exercise	311	0.139171	0.690412	1.03812e-13
Global Cognition	Mean Cortical Thickness	Verbal IQ + Leisure	277	0.138414	0.450985	8.10422e-13
Global Cognition	Hippocampal Volume	Verbal IQ + Cognitively Stimulating + Leisure + Exercise	311	0.138333	0.609913	1.32394e-13
Global Cognition	Mean Cortical Thickness	Verbal IQ + Cognitively Stimulating + Leisure + Exercise	277	0.138145	0.574838	8.56949e-13
Global Cognition	Grey Matter Volume	Verbal IQ + Leisure	311	0.138001	0.475836	1.3452e-13
Global Cognition	Grey Matter Volume	Education + Verbal IQ + Social + Leisure + Exercise	311	0.137991	0.655762	1.34821e-13
CTT 2	Hippocampal Volume	Occupation + Verbal IQ + Cognitively Stimulating + Leisure	311	0.137854	0.576098	2.52616e-13
CTT 2	Grey Matter Volume	Occupation + Verbal IQ + Cognitively Stimulating + Leisure	311	0.137809	0.575946	2.5134e-13
CTT 2	Hippocampal Volume	Verbal IQ + Social + Cognitively Stimulating + Leisure	311	0.1373	0.583867	2.84746e-13
Global Cognition	Grey Matter Volume	Verbal IQ + Cognitively Stimulating + Leisure + Exercise	311	0.137133	0.60816	1.62966e-13
CTT 2	Hippocampal Volume	Occupation + Verbal IQ + Social + Cognitively Stimulating + Leisure	311	0.137066	0.634633	2.99467e-13
CTT 2	Grey Matter Volume	Occupation + Verbal IQ + Social + Cognitively Stimulating + Leisure	311	0.136709	0.634035	3.18792e-13
Global Cognition	Hippocampal Volume	Occupation + Verbal IQ + Cognitively Stimulating + Exercise	311	0.136572	0.610752	1.95253e-13
CTT 2	Grey Matter Volume	Verbal IQ + Social + Cognitively Stimulating + Leisure	311	0.136501	0.582745	3.33423e-13
Global Cognition	Hippocampal Volume	Education + Occupation + Verbal IQ + Social + Exercise	311	0.1365	0.649703	1.98385e-13
Global Cognition	Grey Matter Volume	Occupation + Verbal IQ + Cognitively Stimulating + Exercise	311	0.135811	0.608265	2.18236e-13
CTT 2	Mean Cortical Thickness	Education + Verbal IQ + Cognitively Stimulating	277	0.135775	0.471504	1.42315e-12
CTT 2	Hippocampal Volume	Education + Verbal IQ + Cognitively Stimulating + Exercise	311	0.135597	0.593674	4.11145e-13
CTT 2	Grey Matter Volume	Education + Verbal IQ + Cognitively Stimulating + Exercise	311	0.135509	0.593288	4.12965e-13
Global Cognition	Mean Cortical Thickness	Education + Verbal IQ + Leisure + Exercise	277	0.135293	0.560688	1.54728e-12
Global Cognition	Hippocampal Volume	Education + Occupation + Verbal IQ + Social + Leisure + Exercise	311	0.135048	0.678198	2.73067e-13
Global Cognition	Grey Matter Volume	Education + Occupation + Verbal IQ + Social + Exercise	311	0.134977	0.645923	2.62291e-13
CTT 2	Hippocampal Volume	Education + Verbal IQ + Social + Cognitively Stimulating + Exercise	311	0.134326	0.652234	5.40525e-13
Global Cognition	Mean Cortical Thickness	Occupation + Verbal IQ + Social + Cognitively Stimulating + Leisure	277	0.134301	0.590063	1.89903e-12
CTT 2	Grey Matter Volume	Education + Verbal IQ + Social + Cognitively Stimulating + Exercise	311	0.134012	0.651715	5.70079e-13
Global Cognition	Grey Matter Volume	Education + Occupation + Verbal IQ + Social + Leisure + Exercise	311	0.133596	0.675884	3.55513e-13
Global Cognition	Mean Cortical Thickness	Education + Occupation + Verbal IQ + Leisure	277	0.133149	0.512796	2.40879e-12
Global Cognition	Hippocampal Volume	Education + Occupation + Verbal IQ + Leisure + Exercise	311	0.132891	0.619131	4.38582e-13
CTT 2	Hippocampal Volume	Education + Verbal IQ + Cognitively Stimulating + Leisure + Exercise	311	0.132544	0.617184	7.92759e-13
Global Cognition	Hippocampal Volume	Verbal IQ + Social + Cognitively Stimulating + Leisure + Exercise	311	0.132286	0.646096	5.00792e-13
Global Cognition	Mean Cortical Thickness	Education + Occupation + Verbal IQ + Social	277	0.132137	0.549626	2.96717e-12
CTT 2	Hippocampal Volume	Education + Occupation + Verbal IQ + Social + Cognitively Stimulating + Exercise	311	0.132029	0.676366	8.85398e-13
CTT 2	Grey Matter Volume	Education + Occupation + Verbal IQ + Social + Cognitively Stimulating + Exercise	311	0.132002	0.675986	8.7817e-13
CTT 2	Grey Matter Volume	Education + Verbal IQ + Cognitively Stimulating + Leisure + Exercise	311	0.131611	0.616115	9.55113e-13
Global Cognition	Grey Matter Volume	Education + Occupation + Verbal IQ + Leisure + Exercise	311	0.131487	0.616713	5.65076e-13
Global Cognition	Mean Cortical Thickness	Education + Occupation + Verbal IQ	277	0.131227	0.453251	3.57795e-12
Global Cognition	Hippocampal Volume	Education + Occupation + Verbal IQ + Exercise	311	0.131079	0.560793	6.52301e-13
Global Cognition	Grey Matter Volume	Verbal IQ + Social + Cognitively Stimulating + Leisure + Exercise	311	0.131014	0.644176	6.26752e-13
CTT 2	Hippocampal Volume	Education + Occupation + Verbal IQ + Social + Cognitively Stimulating + Leisure + Exercise	311	0.130715	0.690105	1.17367e-12
CTT 2	Hippocampal Volume	Education + Verbal IQ + Social + Cognitively Stimulating + Leisure + Exercise	311	0.130559	0.658624	1.21332e-12
Global Cognition	Mean Cortical Thickness	Education + Verbal IQ + Exercise	277	0.130255	0.494784	4.36918e-12
Global Cognition	Hippocampal Volume	Occupation + Verbal IQ + Social + Cognitively Stimulating + Leisure + Exercise	311	0.130077	0.675626	8.12114e-13
CTT 2	Grey Matter Volume	Education + Occupation + Verbal IQ + Social + Cognitively Stimulating + Leisure + Exercise	311	0.129973	0.689093	1.35686e-12
Global Cognition	Mean Cortical Thickness	Education + Occupation + Verbal IQ + Social + Leisure	277	0.129671	0.570846	4.92544e-12
Global Cognition	Grey Matter Volume	Education + Occupation + Verbal IQ + Exercise	311	0.12961	0.556978	8.52587e-13
CTT 2	Grey Matter Volume	Education + Verbal IQ + Social + Cognitively Stimulating + Leisure + Exercise	311	0.129499	0.657352	1.50154e-12
Global Cognition	Hippocampal Volume	Occupation + Verbal IQ + Cognitively Stimulating + Leisure + Exercise	311	0.128975	0.618289	1.03292e-12
Global Cognition	Grey Matter Volume	Occupation + Verbal IQ + Social + Cognitively Stimulating + Leisure + Exercise	311	0.128963	0.673521	9.82262e-13
CTT 2	Hippocampal Volume	Education + Occupation + Verbal IQ + Cognitively Stimulating + Leisure + Exercise	311	0.128852	0.635002	1.74823e-12
CTT 2	Grey Matter Volume	Education + Occupation + Verbal IQ + Cognitively Stimulating + Leisure + Exercise	311	0.128359	0.634275	1.91616e-12
CTT 2	Grey Matter Volume	Education + Occupation + Verbal IQ + Cognitively Stimulating + Exercise	311	0.128131	0.603943	2.01166e-12
Global Cognition	Grey Matter Volume	Occupation + Verbal IQ + Cognitively Stimulating + Leisure + Exercise	311	0.128017	0.616363	1.20796e-12
CTT 2	Hippocampal Volume	Education + Occupation + Verbal IQ + Cognitively Stimulating + Exercise	311	0.127875	0.604076	2.15401e-12
Global Cognition	Hippocampal Volume	Education + Social + Cognitively Stimulating	311	0.127845	0.51358	1.32162e-12
CTT 2	Hippocampal Volume	Education + Cognitively Stimulating	311	0.127562	0.448461	2.30299e-12
CTT 2	Grey Matter Volume	Education + Cognitively Stimulating	311	0.127532	0.448332	2.28639e-12
CTT 2	Grey Matter Volume	Verbal IQ	311	0.127519	0.357895	2.29283e-12
Global Cognition	Mean Cortical Thickness	Verbal IQ + Social + Cognitively Stimulating + Leisure + Exercise	277	0.127259	0.605231	8.07416e-12
Global Cognition	Grey Matter Volume	Education + Social + Cognitively Stimulating	311	0.126843	0.511784	1.56077e-12
CTT 2	Hippocampal Volume	Verbal IQ	311	0.126755	0.358531	2.73545e-12
Global Cognition	Hippocampal Volume	Occupation + Verbal IQ + Social	311	0.126518	0.553733	1.76441e-12
Global Cognition	Mean Cortical Thickness	Education + Verbal IQ + Social + Leisure + Exercise	277	0.125818	0.590845	1.08376e-11
Global Cognition	Mean Cortical Thickness	Education + Cognitively Stimulating + Leisure	277	0.125696	0.437995	1.11125e-11
Global Cognition	Mean Cortical Thickness	Verbal IQ + Social	277	0.125541	0.464427	1.14701e-11
Global Cognition	Mean Cortical Thickness	Education + Social + Cognitively Stimulating	277	0.125389	0.480921	1.18314e-11
Global Cognition	Grey Matter Volume	Occupation + Verbal IQ + Social	311	0.125365	0.550067	2.15361e-12
CTT 2	Grey Matter Volume	Verbal IQ + Cognitively Stimulating + Exercise	311	0.125091	0.575904	3.84755e-12
CTT 2	Hippocampal Volume	Verbal IQ + Cognitively Stimulating + Exercise	311	0.124956	0.575909	4.01244e-12
CTT 2	Mean Cortical Thickness	Education + Verbal IQ + Cognitively Stimulating + Leisure	277	0.124615	0.487754	1.40566e-11
Global Cognition	Hippocampal Volume	Education + Occupation + Cognitively Stimulating	311	0.124514	0.495066	2.72768e-12
Global Cognition	Mean Cortical Thickness	Education + Verbal IQ + Social + Exercise	277	0.124494	0.560048	1.41983e-11
Global Cognition	Hippocampal Volume	Education + Occupation + Social + Cognitively Stimulating	311	0.124448	0.566081	2.76678e-12
Global Cognition	Grey Matter Volume	Education + Occupation + Cognitively Stimulating	311	0.123848	0.493111	2.99597e-12
Global Cognition	Grey Matter Volume	Education + Occupation + Social + Cognitively Stimulating	311	0.123587	0.56378	3.17061e-12
CTT 2	Mean Cortical Thickness	Education + Verbal IQ + Social + Cognitively Stimulating	277	0.123294	0.5252	1.83937e-11
Episodic Memory	Mean Cortical Thickness	Education + Verbal IQ + Cognitively Stimulating	279	0.123161	0.435321	2.76846e-10
Global Cognition	Hippocampal Volume	Occupation + Verbal IQ	311	0.122853	0.424964	3.91003e-12
Global Cognition	Grey Matter Volume	Occupation + Verbal IQ	311	0.121835	0.421458	4.63716e-12
CTT 2	Hippocampal Volume	Verbal IQ + Social + Cognitively Stimulating + Exercise	311	0.121828	0.634139	7.79417e-12
CTT 2	Hippocampal Volume	Education + Verbal IQ + Leisure	311	0.121793	0.476635	7.85232e-12
CTT 2	Grey Matter Volume	Verbal IQ + Social + Cognitively Stimulating + Exercise	311	0.121518	0.633553	8.21859e-12
CTT 2	Mean Cortical Thickness	Verbal IQ + Social + Cognitively Stimulating	277	0.1215	0.525171	2.64784e-11
Global Cognition	Mean Cortical Thickness	Occupation + Verbal IQ + Social + Cognitively Stimulating + Exercise	277	0.12141	0.628646	2.65919e-11
CTT 2	Grey Matter Volume	Education + Verbal IQ + Leisure	311	0.121101	0.476124	8.97787e-12
CTT 2	Mean Cortical Thickness	Verbal IQ + Cognitively Stimulating + Leisure	277	0.121086	0.470973	2.87991e-11
Global Cognition	Hippocampal Volume	Verbal IQ + Social + Leisure	311	0.120887	0.513299	5.98216e-12
Global Cognition	Mean Cortical Thickness	Education + Occupation + Cognitively Stimulating	277	0.120667	0.475335	3.09139e-11
CTT 2	Grey Matter Volume	Education + Verbal IQ	311	0.119741	0.392069	1.19717e-11
CTT 2	Hippocampal Volume	Verbal IQ + Cognitively Stimulating + Leisure + Exercise	311	0.119716	0.587297	1.21876e-11
CTT 2	Hippocampal Volume	Education + Occupation + Verbal IQ + Social + Leisure	311	0.119593	0.583427	1.25087e-11
Global Cognition	Grey Matter Volume	Verbal IQ + Social + Leisure	311	0.119588	0.511569	7.54261e-12
CTT 2	Hippocampal Volume	Education + Verbal IQ	311	0.11957	0.392675	1.25705e-11
CTT 2	Grey Matter Volume	Education + Occupation + Verbal IQ + Social + Leisure	311	0.119165	0.582847	1.35226e-11
Global Cognition	Mean Cortical Thickness	Occupation + Verbal IQ + Cognitively Stimulating + Leisure + Exercise	277	0.118986	0.569487	4.34615e-11
CTT 2	Grey Matter Volume	Occupation + Verbal IQ + Social + Cognitively Stimulating + Exercise	311	0.118854	0.660415	1.44414e-11
Global Cognition	Hippocampal Volume	Occupation + Verbal IQ + Leisure	311	0.118831	0.496813	9.32247e-12
CTT 2	Hippocampal Volume	Occupation + Verbal IQ + Social + Cognitively Stimulating + Exercise	311	0.118769	0.660465	1.48874e-11
Global Cognition	Mean Cortical Thickness	Occupation + Verbal IQ + Cognitively Stimulating + Exercise	277	0.118754	0.551943	4.55473e-11
CTT 2	Grey Matter Volume	Verbal IQ + Cognitively Stimulating + Leisure + Exercise	311	0.118597	0.585409	1.5248e-11
Global Cognition	Hippocampal Volume	Occupation + Verbal IQ + Social + Leisure	311	0.1183	0.565577	1.04532e-11
Episodic Memory	Mean Cortical Thickness	Education + Verbal IQ + Cognitively Stimulating + Leisure	279	0.118125	0.460327	6.77704e-10
CTT 2	Hippocampal Volume	Education + Verbal IQ + Social	311	0.117994	0.488488	1.75318e-11
CTT 2	Grey Matter Volume	Education + Verbal IQ + Social	311	0.117907	0.487962	1.76367e-11
Global Cognition	Grey Matter Volume	Occupation + Verbal IQ + Leisure	311	0.117824	0.494703	1.10414e-11
CTT 2	Hippocampal Volume	Occupation + Verbal IQ + Social + Cognitively Stimulating + Leisure + Exercise	311	0.117722	0.665293	1.85668e-11
Global Cognition	Mean Cortical Thickness	Occupation + Verbal IQ + Social + Cognitively Stimulating + Leisure + Exercise	277	0.117601	0.619272	5.75112e-11
CTT 2	Grey Matter Volume	Education + Occupation + Cognitively Stimulating	311	0.117579	0.497327	1.89029e-11
CTT 2	Hippocampal Volume	Education + Occupation + Verbal IQ + Leisure	311	0.117448	0.516428	1.96708e-11
CTT 2	Grey Matter Volume	Education + Occupation + Social + Cognitively Stimulating	311	0.117259	0.568427	2.02201e-11
CTT 2	Grey Matter Volume	Education + Occupation + Verbal IQ + Leisure	311	0.11721	0.515994	2.04321e-11
CTT 2	Hippocampal Volume	Verbal IQ + Social + Cognitively Stimulating + Leisure + Exercise	311	0.117173	0.629406	2.08478e-11
Global Cognition	Grey Matter Volume	Occupation + Verbal IQ + Social + Leisure	311	0.117164	0.563293	1.27282e-11
CTT 2	Hippocampal Volume	Education + Occupation + Social + Cognitively Stimulating	311	0.117085	0.568346	2.12357e-11
CTT 2	Hippocampal Volume	Education + Occupation + Cognitively Stimulating	311	0.116993	0.49672	2.16532e-11
CTT 2	Hippocampal Volume	Education + Verbal IQ + Social + Leisure	311	0.116922	0.53012	2.19793e-11
CTT 2	Grey Matter Volume	Occupation + Verbal IQ + Social + Cognitively Stimulating + Leisure + Exercise	311	0.116867	0.663656	2.19625e-11
CTT 2	Hippocampal Volume	Occupation + Verbal IQ + Cognitively Stimulating + Leisure + Exercise	311	0.116741	0.608874	2.28312e-11
CTT 2	Grey Matter Volume	Occupation + Verbal IQ + Cognitively Stimulating + Leisure + Exercise	311	0.116224	0.607894	2.51534e-11
CTT 2	Mean Cortical Thickness	Education + Cognitively Stimulating	277	0.116215	0.413422	7.71018e-11
CTT 2	Grey Matter Volume	Education + Occupation + Verbal IQ + Social	311	0.116175	0.541209	2.54143e-11
CTT 2	Grey Matter Volume	Education + Verbal IQ + Social + Leisure	311	0.116087	0.529401	2.58879e-11
CTT 2	Hippocampal Volume	Education + Occupation + Verbal IQ + Social	311	0.115934	0.541692	2.70604e-11
Global Cognition	Mean Cortical Thickness	Education + Occupation + Verbal IQ + Leisure + Exercise	277	0.115929	0.553064	8.05881e-11
CTT 2	Grey Matter Volume	Verbal IQ + Social + Cognitively Stimulating + Leisure + Exercise	311	0.11589	0.627113	2.6983e-11
Global Cognition	Mean Cortical Thickness	Education + Occupation + Verbal IQ + Social + Leisure + Exercise	277	0.115727	0.606243	8.39323e-11
CTT 2	Grey Matter Volume	Occupation + Verbal IQ + Cognitively Stimulating + Exercise	311	0.115476	0.580562	2.94428e-11
Global Cognition	Mean Cortical Thickness	Education + Cognitively Stimulating + Exercise	277	0.115024	0.500272	9.67198e-11
CTT 2	Hippocampal Volume	Education + Social + Cognitively Stimulating	311	0.114989	0.504164	3.30097e-11
CTT 2	Hippocampal Volume	Occupation + Verbal IQ + Cognitively Stimulating + Exercise	311	0.114924	0.579917	3.34691e-11
CTT 2	Mean Cortical Thickness	Education + Verbal IQ + Social + Cognitively Stimulating + Leisure	277	0.11492	0.523914	1.00075e-10
Global Cognition	Hippocampal Volume	Education + Cognitively Stimulating + Exercise	311	0.114724	0.530338	2.25469e-11
CTT 2	Grey Matter Volume	Education + Social + Cognitively Stimulating	311	0.114626	0.503586	3.52026e-11
Episodic Memory	Mean Cortical Thickness	Education + Verbal IQ + Social + Cognitively Stimulating	279	0.114523	0.491458	1.28192e-09
CTT 2	Hippocampal Volume	Verbal IQ + Leisure	311	0.114505	0.447904	3.65452e-11
CTT 2	Mean Cortical Thickness	Education + Occupation + Verbal IQ + Cognitively Stimulating	277	0.114459	0.490759	1.09799e-10
Global Cognition	Mean Cortical Thickness	Education + Occupation + Social + Cognitively Stimulating	277	0.11439	0.529055	1.0988e-10
Global Cognition	Hippocampal Volume	Education + Cognitively Stimulating + Leisure	311	0.114237	0.447259	2.50262e-11
Episodic Memory	Mean Cortical Thickness	Verbal IQ + Cognitively Stimulating	279	0.113835	0.403815	1.4474e-09
Global Cognition	Mean Cortical Thickness	Verbal IQ + Social + Leisure	277	0.113813	0.478987	1.23397e-10
CTT 2	Grey Matter Volume	Verbal IQ + Leisure	311	0.113662	0.446993	4.31137e-11
Global Cognition	Grey Matter Volume	Education + Cognitively Stimulating + Exercise	311	0.113647	0.528443	2.71232e-11
Global Cognition	Grey Matter Volume	Education + Cognitively Stimulating + Leisure	311	0.113106	0.445692	3.04633e-11
CTT 2	Mean Cortical Thickness	Education + Occupation + Verbal IQ + Social + Cognitively Stimulating	277	0.112148	0.557229	1.74623e-10
Episodic Memory	Mean Cortical Thickness	Education + Verbal IQ + Leisure	279	0.11206	0.428784	1.97944e-09
CTT 2	Grey Matter Volume	Cognitively Stimulating	311	0.111462	0.354429	6.8396e-11
Global Cognition	Mean Cortical Thickness	Education + Occupation + Cognitively Stimulating + Leisure	277	0.111392	0.47594	2.00614e-10
Global Cognition	Hippocampal Volume	Education + Occupation + Cognitively Stimulating + Leisure	311	0.111046	0.496528	4.95285e-11
CTT 2	Grey Matter Volume	Education + Occupation + Verbal IQ	311	0.111031	0.440009	7.48463e-11
Global Cognition	Hippocampal Volume	Verbal IQ + Exercise	311	0.111013	0.484077	4.98792e-11
Global Cognition	Mean Cortical Thickness	Education + Occupation + Verbal IQ + Social + Exercise	277	0.11087	0.568728	2.22737e-10
CTT 2	Hippocampal Volume	Cognitively Stimulating	311	0.110758	0.353309	8.01686e-11
CTT 2	Mean Cortical Thickness	Education + Occupation + Verbal IQ + Cognitively Stimulating + Leisure	277	0.110736	0.5092	2.31759e-10
CTT 2	Hippocampal Volume	Education + Occupation + Cognitively Stimulating + Leisure	311	0.110713	0.513178	8.09236e-11
Global Cognition	Hippocampal Volume	Education + Occupation + Social + Cognitively Stimulating + Leisure	311	0.110616	0.542333	5.43002e-11
CTT 2	Hippocampal Volume	Education + Occupation + Verbal IQ	311	0.110513	0.440342	8.43921e-11
CTT 2	Hippocampal Volume	Education + Occupation + Social + Cognitively Stimulating + Leisure	311	0.110479	0.561015	8.49936e-11
Global Cognition	Hippocampal Volume	Verbal IQ + Leisure + Exercise	311	0.110384	0.549404	5.70557e-11
Global Cognition	Grey Matter Volume	Education + Occupation + Cognitively Stimulating + Leisure	311	0.110185	0.494894	5.69455e-11
CTT 2	Grey Matter Volume	Education + Occupation + Cognitively Stimulating + Leisure	311	0.110178	0.512242	8.94808e-11
Episodic Memory	Mean Cortical Thickness	Education + Verbal IQ + Social + Cognitively Stimulating + Leisure	279	0.110098	0.497765	2.79593e-09
CTT 2	Hippocampal Volume	Education + Cognitively Stimulating + Leisure	311	0.110024	0.454335	9.34799e-11
CTT 2	Grey Matter Volume	Education + Occupation + Social + Cognitively Stimulating + Leisure	311	0.109732	0.559669	9.82279e-11
Global Cognition	Grey Matter Volume	Verbal IQ + Exercise	311	0.109695	0.48111	6.32333e-11
Global Cognition	Grey Matter Volume	Education + Occupation + Social + Cognitively Stimulating + Leisure	311	0.109622	0.540424	6.42331e-11
Global Cognition	Mean Cortical Thickness	Education + Social + Cognitively Stimulating + Leisure	277	0.109579	0.463455	2.88467e-10
Global Cognition	Hippocampal Volume	Education + Social + Cognitively Stimulating + Exercise	311	0.109512	0.568266	6.87119e-11
Global Cognition	Mean Cortical Thickness	Cognitively Stimulating	277	0.109257	0.317491	3.07616e-10
Global Cognition	Grey Matter Volume	Verbal IQ + Leisure + Exercise	311	0.108986	0.547607	7.35789e-11
Global Cognition	Hippocampal Volume	Education + Occupation + Social + Cognitively Stimulating + Exercise	311	0.108772	0.60366	8.04485e-11
CTT 2	Grey Matter Volume	Education + Cognitively Stimulating + Leisure	311	0.108743	0.452346	1.2077e-10
Global Cognition	Grey Matter Volume	Education + Social + Cognitively Stimulating + Exercise	311	0.108369	0.566166	8.39215e-11
CTT 2	Mean Cortical Thickness	Occupation + Verbal IQ + Cognitively Stimulating	277	0.108245	0.479152	3.8129e-10
CTT 2	Mean Cortical Thickness	Education + Verbal IQ + Cognitively Stimulating + Exercise	277	0.108219	0.514453	3.83257e-10
CTT 2	Mean Cortical Thickness	Verbal IQ + Social + Cognitively Stimulating + Leisure	277	0.108169	0.508286	3.87117e-10
CTT 2	Mean Cortical Thickness	Education + Occupation + Verbal IQ + Social + Cognitively Stimulating + Leisure	277	0.108164	0.55704	3.87447e-10
Episodic Memory	Hippocampal Volume	Education + Verbal IQ + Cognitively Stimulating	313	0.107826	0.416521	6.0244e-10
Global Cognition	Grey Matter Volume	Education + Occupation + Social + Cognitively Stimulating + Exercise	311	0.107819	0.601308	9.43657e-11
Global Cognition	Mean Cortical Thickness	Education + Cognitively Stimulating + Leisure + Exercise	277	0.107777	0.497152	4.13511e-10
CTT 2	Mean Cortical Thickness	Education + Verbal IQ + Cognitively Stimulating + Leisure + Exercise	277	0.107687	0.537575	4.26192e-10
Global Cognition	Hippocampal Volume	Verbal IQ + Social + Exercise	311	0.107551	0.549958	1.04323e-10
Global Cognition	Hippocampal Volume	Education + Social + Cognitively Stimulating + Leisure	311	0.107008	0.487133	1.17086e-10
Global Cognition	Mean Cortical Thickness	Education + Occupation + Verbal IQ + Exercise	277	0.106625	0.487033	5.20331e-10
CTT 2	Hippocampal Volume	Occupation + Verbal IQ + Social + Leisure	311	0.106453	0.555335	1.96902e-10
Global Cognition	Grey Matter Volume	Verbal IQ + Social + Exercise	311	0.106264	0.547228	1.31426e-10
CTT 2	Grey Matter Volume	Verbal IQ + Social	311	0.106166	0.451402	2.06727e-10
CTT 2	Grey Matter Volume	Occupation + Verbal IQ + Social + Leisure	311	0.10598	0.554532	2.1487e-10
CTT 2	Hippocampal Volume	Verbal IQ + Social	311	0.105948	0.451624	2.18708e-10
Global Cognition	Grey Matter Volume	Education + Social + Cognitively Stimulating + Leisure	311	0.105861	0.485307	1.43211e-10
Global Cognition	Mean Cortical Thickness	Education + Occupation + Social + Cognitively Stimulating + Leisure	277	0.105792	0.509566	6.14217e-10
Global Cognition	Mean Cortical Thickness	Occupation + Verbal IQ + Leisure	277	0.105586	0.455476	6.39862e-10
CTT 2	Mean Cortical Thickness	Occupation + Verbal IQ + Social + Cognitively Stimulating	277	0.105564	0.557897	6.50521e-10
Memory	Grey Matter Volume	Education + Verbal IQ + Cognitively Stimulating	313	0.105479	0.411092	9.70612e-10
Episodic Memory	Mean Cortical Thickness	Education + Verbal IQ	279	0.105426	0.347741	6.34525e-09
CTT 2	Hippocampal Volume	Occupation + Verbal IQ + Leisure	311	0.105323	0.484136	2.49057e-10
CTT 2	Hippocampal Volume	Education + Occupation + Verbal IQ + Social + Leisure + Exercise	311	0.10531	0.619904	2.49736e-10
CTT 2	Grey Matter Volume	Occupation + Verbal IQ + Leisure	311	0.105186	0.483822	2.53488e-10
CTT 2	Hippocampal Volume	Education + Social + Cognitively Stimulating + Leisure	311	0.105123	0.499764	2.59641e-10
Global Cognition	Hippocampal Volume	Verbal IQ + Social + Leisure + Exercise	311	0.105118	0.576142	1.74925e-10
Episodic Memory	Mean Cortical Thickness	Verbal IQ + Cognitively Stimulating + Leisure	279	0.104935	0.423589	6.91533e-09
CTT 2	Mean Cortical Thickness	Cognitively Stimulating	277	0.104926	0.330682	7.38441e-10
Episodic Memory	Hippocampal Volume	Education + Verbal IQ	313	0.104851	0.354926	1.0718e-09
Global Cognition	Hippocampal Volume	Occupation + Verbal IQ + Social + Leisure + Exercise	311	0.104832	0.610866	1.85863e-10
Global Cognition	Hippocampal Volume	Education + Occupation + Cognitively Stimulating + Exercise	311	0.104752	0.534477	1.89042e-10
CTT 2	Grey Matter Volume	Education + Occupation + Verbal IQ + Social + Leisure + Exercise	311	0.104529	0.618831	2.90605e-10
Global Cognition	Grey Matter Volume	Education + Occupation + Cognitively Stimulating + Exercise	311	0.103964	0.532414	2.14279e-10
CTT 2	Grey Matter Volume	Education + Social + Cognitively Stimulating + Leisure	311	0.103822	0.497475	3.36608e-10
Episodic Memory	Hippocampal Volume	Education + Verbal IQ + Social + Cognitively Stimulating	313	0.103796	0.474645	1.31413e-09
Global Cognition	Grey Matter Volume	Verbal IQ + Social + Leisure + Exercise	311	0.103723	0.574146	2.25553e-10
Global Cognition	Grey Matter Volume	Occupation + Verbal IQ + Social + Leisure + Exercise	311	0.103614	0.608493	2.30838e-10
Global Cognition	Hippocampal Volume	Education + Occupation + Social + Cognitively Stimulating + Leisure + Exercise	311	0.103509	0.593081	2.45999e-10
Global Cognition	Mean Cortical Thickness	Occupation + Verbal IQ + Social	277	0.103248	0.498009	1.01851e-09
Global Cognition	Mean Cortical Thickness	Occupation + Verbal IQ + Social + Leisure	277	0.10297	0.518843	1.07623e-09
Global Cognition	Hippocampal Volume	Education + Cognitively Stimulating + Leisure + Exercise	311	0.102807	0.519031	2.85401e-10
CTT 2	Mean Cortical Thickness	Occupation + Verbal IQ + Cognitively Stimulating + Leisure	277	0.10248	0.492513	1.19995e-09
Global Cognition	Mean Cortical Thickness	Education + Social + Cognitively Stimulating + Exercise	277	0.102429	0.520546	1.19817e-09
Global Cognition	Grey Matter Volume	Education + Occupation + Social + Cognitively Stimulating + Leisure + Exercise	311	0.102371	0.590812	3.00458e-10
CTT 2	Hippocampal Volume	Education + Verbal IQ + Leisure + Exercise	311	0.102086	0.538127	4.87722e-10
Memory	Grey Matter Volume	Education + Verbal IQ	313	0.102068	0.349377	1.87424e-09
CTT 2	Mean Cortical Thickness	Education + Verbal IQ + Social + Cognitively Stimulating + Exercise	277	0.102031	0.556333	1.31179e-09
CTT 2	Hippocampal Volume	Verbal IQ + Social + Leisure	311	0.101987	0.488013	4.97745e-10
Memory	Grey Matter Volume	Education + Verbal IQ + Social + Cognitively Stimulating	313	0.101876	0.469721	1.94493e-09
Global Cognition	Hippocampal Volume	Occupation + Verbal IQ + Social + Exercise	311	0.101749	0.575993	3.56921e-10
CTT 2	Grey Matter Volume	Occupation + Verbal IQ + Social	311	0.101612	0.512597	5.32407e-10
CTT 2	Hippocampal Volume	Education + Verbal IQ + Social + Leisure + Exercise	311	0.101595	0.580466	5.3986e-10
Global Cognition	Grey Matter Volume	Education + Cognitively Stimulating + Leisure + Exercise	311	0.101508	0.516848	3.60709e-10
Episodic Memory	Mean Cortical Thickness	Education + Verbal IQ + Social + Leisure	279	0.101473	0.467952	1.26571e-08
CTT 2	Mean Cortical Thickness	Education + Verbal IQ + Social + Cognitively Stimulating + Leisure + Exercise	277	0.101441	0.565599	1.47417e-09
CTT 2	Hippocampal Volume	Occupation + Verbal IQ + Social	311	0.10111	0.512388	5.96867e-10
CTT 2	Grey Matter Volume	Education + Verbal IQ + Leisure + Exercise	311	0.101026	0.536992	6.01163e-10
Global Cognition	Hippocampal Volume	Education + Occupation + Cognitively Stimulating + Leisure + Exercise	311	0.101005	0.547155	4.17679e-10
CTT 2	Grey Matter Volume	Verbal IQ + Social + Leisure	311	0.100998	0.486624	6.04606e-10
CTT 2	Hippocampal Volume	Education + Occupation + Verbal IQ + Leisure + Exercise	311	0.10094	0.558528	6.18237e-10
Global Cognition	Mean Cortical Thickness	Verbal IQ + Leisure + Exercise	277	0.100813	0.493996	1.65028e-09
Global Cognition	Hippocampal Volume	Occupation + Verbal IQ + Leisure + Exercise	311	0.100761	0.544583	4.39678e-10
Global Cognition	Grey Matter Volume	Occupation + Verbal IQ + Social + Exercise	311	0.100707	0.572899	4.273e-10
CTT 2	Grey Matter Volume	Education + Verbal IQ + Social + Leisure + Exercise	311	0.100439	0.579094	6.78782e-10
CTT 2	Grey Matter Volume	Education + Occupation + Verbal IQ + Leisure + Exercise	311	0.100338	0.557637	6.93147e-10
Global Cognition	Hippocampal Volume	Education	311	0.100127	0.307331	5.02711e-10
Global Cognition	Grey Matter Volume	Education + Occupation + Cognitively Stimulating + Leisure + Exercise	311	0.0999774	0.545075	4.98557e-10
Global Cognition	Grey Matter Volume	Occupation + Verbal IQ + Leisure + Exercise	311	0.0996846	0.542313	5.30377e-10
Episodic Memory	Hippocampal Volume	Education + Verbal IQ + Social	313	0.0996146	0.433776	2.94206e-09
Global Cognition	Hippocampal Volume	Education + Social + Cognitively Stimulating + Leisure + Exercise	311	0.0995072	0.547479	5.72837e-10
Episodic Memory	Mean Cortical Thickness	Education + Verbal IQ + Cognitively Stimulating + Leisure + Exercise	279	0.0993927	0.500423	1.81852e-08
CTT 2	Mean Cortical Thickness	Education + Cognitively Stimulating + Leisure	277	0.0993731	0.41391	2.21899e-09
CTT 2	Mean Cortical Thickness	Occupation + Verbal IQ + Social + Cognitively Stimulating + Leisure	277	0.0991991	0.538983	2.29658e-09
Episodic Memory	Mean Cortical Thickness	Verbal IQ + Social + Cognitively Stimulating	279	0.0991366	0.45957	1.90138e-08
Global Cognition	Grey Matter Volume	Education	311	0.098873	0.305614	6.29523e-10
Global Cognition	Mean Cortical Thickness	Occupation + Verbal IQ	277	0.0988235	0.377747	2.44593e-09
Episodic Memory	Mean Cortical Thickness	Education + Occupation + Verbal IQ + Cognitively Stimulating + Leisure	279	0.0982316	0.463808	2.2254e-08
Global Cognition	Grey Matter Volume	Education + Social + Cognitively Stimulating + Leisure + Exercise	311	0.0982124	0.545144	7.23687e-10
Global Cognition	Mean Cortical Thickness	Education + Social + Cognitively Stimulating + Leisure + Exercise	277	0.0979639	0.511637	2.89824e-09
CTT 2	Grey Matter Volume	Occupation + Verbal IQ	311	0.0977547	0.390764	1.18205e-09
Memory	Grey Matter Volume	Education + Verbal IQ + Social	313	0.0975043	0.428854	4.50493e-09
Episodic Memory	Mean Cortical Thickness	Education + Verbal IQ + Social	279	0.0973729	0.423546	2.5835e-08
Global Cognition	Mean Cortical Thickness	Education	277	0.0972183	0.283279	3.35735e-09
CTT 2	Hippocampal Volume	Education + Occupation + Verbal IQ + Social + Exercise	311	0.0968695	0.566526	1.43299e-09
CTT 2	Mean Cortical Thickness	Verbal IQ + Cognitively Stimulating + Exercise	277	0.0968542	0.493318	3.64665e-09
CTT 2	Hippocampal Volume	Education + Occupation + Social + Cognitively Stimulating + Leisure + Exercise	311	0.0967608	0.593544	1.46544e-09
CTT 2	Grey Matter Volume	Education + Occupation + Verbal IQ + Social + Exercise	311	0.0967416	0.566024	1.45676e-09
Episodic Memory	Mean Cortical Thickness	Verbal IQ + Leisure	279	0.0966836	0.387509	2.91194e-08
CTT 2	Hippocampal Volume	Occupation + Verbal IQ	311	0.0966133	0.390082	1.51066e-09
Episodic Memory	Mean Cortical Thickness	Education + Occupation + Verbal IQ + Social + Cognitively Stimulating + Leisure	279	0.0965512	0.509665	2.97961e-08
Episodic Memory	Mean Cortical Thickness	Education + Cognitively Stimulating	279	0.0963009	0.365483	3.11187e-08
CTT 2	Mean Cortical Thickness	Education + Occupation + Verbal IQ + Cognitively Stimulating + Leisure + Exercise	277	0.096249	0.539428	4.10804e-09
Global Cognition	Mean Cortical Thickness	Education + Occupation + Cognitively Stimulating + Leisure + Exercise	277	0.0961335	0.508653	4.15728e-09
CTT 2	Mean Cortical Thickness	Education + Verbal IQ + Leisure	277	0.0961252	0.409249	4.20938e-09
CTT 2	Mean Cortical Thickness	Verbal IQ + Cognitively Stimulating + Leisure + Exercise	277	0.0959366	0.509134	4.36851e-09
Episodic Memory	Hippocampal Volume	Verbal IQ	313	0.0958692	0.299852	6.03959e-09
Episodic Memory	Mean Cortical Thickness	Education + Occupation + Verbal IQ + Social + Cognitively Stimulating	279	0.0958233	0.498712	3.38067e-08
CTT 2	Grey Matter Volume	Education + Occupation + Social + Cognitively Stimulating + Leisure + Exercise	311	0.0956203	0.591036	1.83532e-09
Episodic Memory	Hippocampal Volume	Verbal IQ + Cognitively Stimulating	313	0.0953178	0.377117	6.71279e-09
CTT 2	Hippocampal Volume	Education + Verbal IQ + Social + Exercise	311	0.0953077	0.533597	1.97646e-09
Episodic Memory	Mean Cortical Thickness	Education + Verbal IQ + Cognitively Stimulating + Exercise	279	0.095275	0.467761	3.71783e-08
Episodic Memory	Mean Cortical Thickness	Education + Occupation + Verbal IQ + Cognitively Stimulating	279	0.0952079	0.432717	3.76128e-08
Global Cognition	Grey Matter Volume	Cognitively Stimulating	311	0.0949681	0.316066	1.43289e-09
CTT 2	Mean Cortical Thickness	Education + Occupation + Verbal IQ + Social + Cognitively Stimulating + Leisure + Exercise	277	0.0949432	0.58216	5.31078e-09
CTT 2	Grey Matter Volume	Education + Verbal IQ + Social + Exercise	311	0.0948415	0.532947	2.15439e-09
Global Cognition	Hippocampal Volume	Cognitively Stimulating	311	0.0946218	0.31549	1.59977e-09
Episodic Memory	Mean Cortical Thickness	Verbal IQ	279	0.0945671	0.294245	4.20302e-08
Global Cognition	Mean Cortical Thickness	Education + Occupation + Social + Cognitively Stimulating + Exercise	277	0.0945309	0.5427	5.69802e-09
CTT 1	Grey Matter Volume	Verbal IQ + Cognitively Stimulating	313	0.0945084	0.382761	2.76975e-09
Global Cognition	Mean Cortical Thickness	Education + Occupation + Social + Cognitively Stimulating + Leisure + Exercise	277	0.0944987	0.542872	5.73426e-09
Episodic Memory	Mean Cortical Thickness	Education + Verbal IQ + Social + Cognitively Stimulating + Leisure + Exercise	279	0.0944719	0.529668	4.27294e-08
CTT 2	Hippocampal Volume	Education + Occupation + Cognitively Stimulating + Leisure + Exercise	311	0.0943841	0.547478	2.38981e-09
Global Cognition	Mean Cortical Thickness	Education + Occupation + Cognitively Stimulating + Exercise	277	0.0941761	0.488195	6.10946e-09
Episodic Memory	Hippocampal Volume	Education + Verbal IQ + Leisure	313	0.0941549	0.404344	8.38716e-09
CTT 2	Hippocampal Volume	Education + Occupation + Social + Cognitively Stimulating + Exercise	311	0.0941537	0.581339	2.50571e-09
CTT 1	Hippocampal Volume	Verbal IQ + Cognitively Stimulating	313	0.0940273	0.382878	3.10119e-09
CTT 2	Grey Matter Volume	Occupation + Cognitively Stimulating	311	0.0939882	0.414835	2.56761e-09
CTT 2	Mean Cortical Thickness	Education + Social + Cognitively Stimulating	277	0.0938324	0.442164	6.60539e-09
CTT 2	Grey Matter Volume	Education + Occupation + Social + Cognitively Stimulating + Exercise	311	0.0937878	0.580496	2.67558e-09
CTT 2	Mean Cortical Thickness	Education + Occupation + Verbal IQ + Social + Cognitively Stimulating + Exercise	277	0.0934683	0.567915	7.09457e-09
CTT 2	Grey Matter Volume	Education + Occupation + Cognitively Stimulating + Leisure + Exercise	311	0.0934175	0.545377	2.88709e-09
Memory	Grey Matter Volume	Verbal IQ + Cognitively Stimulating	313	0.0931381	0.371716	1.03887e-08
Memory	Grey Matter Volume	Education + Verbal IQ + Leisure	313	0.0930847	0.402761	1.04951e-08
CTT 2	Mean Cortical Thickness	Education + Occupation + Verbal IQ + Cognitively Stimulating + Exercise	277	0.0930101	0.510465	7.76155e-09
Episodic Memory	Mean Cortical Thickness	Verbal IQ + Social + Cognitively Stimulating + Leisure	279	0.0929548	0.456557	5.55606e-08
CTT 2	Hippocampal Volume	Occupation + Cognitively Stimulating	311	0.0927672	0.412372	3.33092e-09
Episodic Memory	Hippocampal Volume	Education + Verbal IQ + Cognitively Stimulating + Leisure	313	0.0927593	0.419554	1.09533e-08
Global Cognition	Mean Cortical Thickness	Verbal IQ + Social + Leisure + Exercise	277	0.092584	0.517143	8.35072e-09
Memory	Grey Matter Volume	Verbal IQ	313	0.0925	0.293033	1.17348e-08
CTT 2	Grey Matter Volume	Occupation + Social + Cognitively Stimulating	311	0.0924705	0.495319	3.5068e-09
Episodic Memory	Mean Cortical Thickness	Education + Verbal IQ + Social + Cognitively Stimulating + Exercise	279	0.0922455	0.513474	6.28109e-08
Global Cognition	Hippocampal Volume	Occupation + Verbal IQ + Exercise	311	0.0922369	0.464599	2.63602e-09
CTT 2	Hippocampal Volume	Occupation + Social + Cognitively Stimulating	311	0.0920597	0.494398	3.85111e-09
CTT 2	Mean Cortical Thickness	Education + Occupation + Cognitively Stimulating	277	0.0917159	0.440443	1.00019e-08
Memory	Grey Matter Volume	Education + Verbal IQ + Cognitively Stimulating + Leisure	313	0.0917055	0.417407	1.36555e-08
CTT 2	Hippocampal Volume	Education + Cognitively Stimulating + Exercise	311	0.091661	0.490678	4.1791e-09
CTT 2	Hippocampal Volume	Education + Verbal IQ + Exercise	311	0.0915523	0.457521	4.27322e-09
Global Cognition	Grey Matter Volume	Occupation + Verbal IQ + Exercise	311	0.0914162	0.461799	3.01867e-09
CTT 2	Grey Matter Volume	Education + Verbal IQ + Exercise	311	0.0912961	0.457005	4.46187e-09
CTT 2	Grey Matter Volume	Education + Cognitively Stimulating + Exercise	311	0.0909555	0.48934	4.7845e-09
CTT 1	Grey Matter Volume	Verbal IQ + Social + Cognitively Stimulating	313	0.0909415	0.45147	5.71555e-09
CTT 2	Mean Cortical Thickness	Education + Verbal IQ	277	0.0909413	0.332765	1.16394e-08
CTT 1	Hippocampal Volume	Verbal IQ + Social + Cognitively Stimulating	313	0.0908015	0.451805	5.9665e-09
CTT 2	Hippocampal Volume	Education + Cognitively Stimulating + Leisure + Exercise	311	0.0907495	0.504757	5.03707e-09
CTT 2	Hippocampal Volume	Education + Occupation + Cognitively Stimulating + Exercise	311	0.0902587	0.513535	5.56946e-09
CTT 2	Grey Matter Volume	Education + Occupation + Cognitively Stimulating + Exercise	311	0.0902016	0.513324	5.58343e-09
Global Cognition	Mean Cortical Thickness	Education + Leisure	277	0.0901692	0.348527	1.34006e-08
Episodic Memory	Hippocampal Volume	Education + Verbal IQ + Social + Cognitively Stimulating + Leisure	313	0.0900008	0.45948	1.85461e-08
CTT 2	Hippocampal Volume	Education + Social + Cognitively Stimulating + Leisure + Exercise	311	0.0899735	0.538859	5.90421e-09
CTT 2	Mean Cortical Thickness	Verbal IQ + Social + Cognitively Stimulating + Exercise	277	0.0896903	0.537293	1.48644e-08
Episodic Memory	Mean Cortical Thickness	Education + Cognitively Stimulating + Leisure	279	0.0895816	0.381538	9.94939e-08
CTT 2	Grey Matter Volume	Education + Occupation + Verbal IQ + Exercise	311	0.0895431	0.479195	6.38917e-09
CTT 2	Hippocampal Volume	Occupation + Social + Cognitively Stimulating + Leisure	311	0.0895029	0.49118	6.50078e-09
CTT 2	Hippocampal Volume	Education + Social + Cognitively Stimulating + Exercise	311	0.0894434	0.531584	6.58039e-09
CTT 2	Hippocampal Volume	Education + Occupation + Verbal IQ + Exercise	311	0.0894204	0.479437	6.61137e-09
CTT 2	Mean Cortical Thickness	Verbal IQ	277	0.0892896	0.296036	1.60743e-08
Memory	Grey Matter Volume	Education + Verbal IQ + Social + Cognitively Stimulating + Leisure	313	0.0891294	0.457738	2.23084e-08
CTT 2	Grey Matter Volume	Education + Cognitively Stimulating + Leisure + Exercise	311	0.0890922	0.501199	7.00659e-09
CTT 2	Mean Cortical Thickness	Verbal IQ + Social + Cognitively Stimulating + Leisure + Exercise	277	0.0890838	0.538194	1.67336e-08
Episodic Memory	Hippocampal Volume	Education + Verbal IQ + Social + Leisure	313	0.0890054	0.446881	2.24207e-08
CTT 2	Grey Matter Volume	Occupation + Social + Cognitively Stimulating + Leisure	311	0.0886576	0.489127	7.65769e-09
CTT 1	Hippocampal Volume	Education + Verbal IQ + Social + Cognitively Stimulating	313	0.088652	0.448403	9.21711e-09
CTT 2	Grey Matter Volume	Education + Social + Cognitively Stimulating + Exercise	311	0.0885562	0.529758	7.81812e-09
CTT 1	Grey Matter Volume	Education + Verbal IQ + Social + Cognitively Stimulating	313	0.0884959	0.447518	9.37845e-09
Episodic Memory	Hippocampal Volume	Education + Verbal IQ + Cognitively Stimulating + Exercise	313	0.0883907	0.462022	2.52051e-08
CTT 2	Grey Matter Volume	Education + Social + Cognitively Stimulating + Leisure + Exercise	311	0.0883475	0.535184	8.15893e-09
CTT 1	Grey Matter Volume	Occupation + Verbal IQ + Social + Cognitively Stimulating	313	0.0881983	0.49423	9.96034e-09
Memory	Grey Matter Volume	Education + Verbal IQ + Social + Leisure	313	0.0881623	0.445745	2.6814e-08
Episodic Memory	Hippocampal Volume	Education + Verbal IQ + Social + Cognitively Stimulating + Exercise	313	0.0880567	0.509856	2.68599e-08
CTT 1	Grey Matter Volume	Education + Occupation + Verbal IQ + Social + Cognitively Stimulating	313	0.0880442	0.482946	1.02755e-08
Global Cognition	Mean Cortical Thickness	Verbal IQ + Exercise	277	0.0879889	0.405634	2.05171e-08
CTT 1	Hippocampal Volume	Education + Occupation + Verbal IQ + Social + Cognitively Stimulating	313	0.0879817	0.483727	1.05539e-08
Episodic Memory	Hippocampal Volume	Education + Occupation + Verbal IQ + Social + Cognitively Stimulating	313	0.0879776	0.473201	2.72675e-08
CTT 1	Hippocampal Volume	Occupation + Verbal IQ + Social + Cognitively Stimulating	313	0.0878456	0.49415	1.08481e-08
CTT 2	Mean Cortical Thickness	Verbal IQ + Leisure	277	0.0877057	0.381547	2.18958e-08
CTT 2	Mean Cortical Thickness	Education + Occupation + Cognitively Stimulating + Leisure	277	0.0876494	0.448706	2.21372e-08
CTT 2	Mean Cortical Thickness	Education + Social + Cognitively Stimulating + Leisure	277	0.0871594	0.439303	2.43559e-08
Episodic Memory	Hippocampal Volume	Verbal IQ + Social + Cognitively Stimulating	313	0.0870954	0.43287	3.22512e-08
Episodic Memory	Mean Cortical Thickness	Education + Verbal IQ + Leisure + Exercise	279	0.0869196	0.463255	1.57384e-07
CTT 2	Mean Cortical Thickness	Education + Verbal IQ + Social + Leisure	277	0.0868573	0.445544	2.58323e-08
Memory	Grey Matter Volume	Education + Verbal IQ + Cognitively Stimulating + Exercise	313	0.0868091	0.457647	3.46771e-08
Memory	Grey Matter Volume	Education + Verbal IQ + Social + Cognitively Stimulating + Exercise	313	0.0867169	0.506086	3.52894e-08
CTT 2	Hippocampal Volume	Occupation + Cognitively Stimulating + Leisure	311	0.0867082	0.430164	1.15037e-08
Episodic Memory	Mean Cortical Thickness	Education + Occupation + Verbal IQ + Leisure	279	0.0864917	0.425511	1.69406e-07
CTT 2	Hippocampal Volume	Occupation + Verbal IQ + Social + Leisure + Exercise	311	0.0863874	0.573987	1.22813e-08
CTT 1	Grey Matter Volume	Education + Verbal IQ + Cognitively Stimulating	313	0.0861459	0.379768	1.50775e-08
CTT 1	Hippocampal Volume	Education + Verbal IQ + Cognitively Stimulating	313	0.0861419	0.380564	1.52989e-08
CTT 2	Grey Matter Volume	Occupation + Cognitively Stimulating + Leisure	311	0.0861169	0.428783	1.28649e-08
Memory	Grey Matter Volume	Education + Occupation + Verbal IQ + Social + Cognitively Stimulating	313	0.0860362	0.46703	4.0158e-08
CTT 2	Mean Cortical Thickness	Education + Occupation + Social + Cognitively Stimulating	277	0.0858234	0.487049	3.15919e-08
Global Cognition	Hippocampal Volume	Education + Occupation + Social	311	0.0858038	0.45016	1.00768e-08
Verbal Fluency	Hippocampal Volume	Verbal IQ + Cognitively Stimulating + Exercise	313	0.0856628	0.48376	8.05437e-08
Verbal Fluency	Hippocampal Volume	Verbal IQ	313	0.0855266	0.299054	8.25647e-08
Episodic Memory	Mean Cortical Thickness	Education + Occupation + Verbal IQ + Social + Leisure	279	0.0854953	0.477821	2.01064e-07
Memory	Grey Matter Volume	Verbal IQ + Social + Cognitively Stimulating	313	0.0854873	0.428207	4.45661e-08
CTT 2	Grey Matter Volume	Occupation + Verbal IQ + Social + Leisure + Exercise	311	0.0854303	0.571913	1.4798e-08
Global Cognition	Mean Cortical Thickness	Occupation + Verbal IQ + Social + Leisure + Exercise	277	0.0853893	0.533109	3.40506e-08
Episodic Memory	Hippocampal Volume	Education + Occupation + Verbal IQ + Cognitively Stimulating	313	0.0852299	0.408028	4.59736e-08
Verbal Fluency	Grey Matter Volume	Verbal IQ + Cognitively Stimulating + Exercise	313	0.0851712	0.481995	8.65427e-08
Global Cognition	Hippocampal Volume	Education + Leisure	311	0.0850918	0.364592	1.16827e-08
CTT 1	Grey Matter Volume	Occupation + Verbal IQ + Cognitively Stimulating	313	0.085035	0.411085	1.88641e-08
Verbal Fluency	Hippocampal Volume	Education + Verbal IQ + Cognitively Stimulating + Exercise	313	0.0848951	0.478114	9.26131e-08
Global Cognition	Grey Matter Volume	Education + Occupation + Social	311	0.0848783	0.447484	1.18133e-08
Global Cognition	Hippocampal Volume	Education + Occupation + Social + Leisure	311	0.08481	0.472387	1.23866e-08
Verbal Fluency	Hippocampal Volume	Verbal IQ + Cognitively Stimulating	313	0.0846983	0.375368	9.59873e-08
Verbal Fluency	Grey Matter Volume	Verbal IQ	313	0.084633	0.295969	9.54508e-08
Global Cognition	Mean Cortical Thickness	Verbal IQ + Social + Exercise	277	0.0844762	0.469116	4.06688e-08
Verbal Fluency	Grey Matter Volume	Verbal IQ + Cognitively Stimulating	313	0.0844611	0.373772	9.84846e-08
CTT 2	Hippocampal Volume	Social + Cognitively Stimulating	311	0.0844466	0.393786	1.82361e-08
CTT 1	Hippocampal Volume	Occupation + Verbal IQ + Cognitively Stimulating	313	0.0843049	0.410538	2.21502e-08
CTT 2	Grey Matter Volume	Social + Cognitively Stimulating	311	0.0842711	0.393405	1.87388e-08
Verbal Fluency	Grey Matter Volume	Education + Verbal IQ + Cognitively Stimulating + Exercise	313	0.0841555	0.475796	1.04116e-07
CTT 2	Mean Cortical Thickness	Education + Verbal IQ + Social	277	0.0837509	0.404125	4.72633e-08
Global Cognition	Grey Matter Volume	Education + Leisure	311	0.0836976	0.362877	1.50994e-08
Global Cognition	Grey Matter Volume	Education + Occupation + Social + Leisure	311	0.0836971	0.47015	1.51012e-08
Global Cognition	Hippocampal Volume	Education + Social	311	0.0836804	0.371166	1.56573e-08
CTT 2	Mean Cortical Thickness	Education + Occupation + Verbal IQ + Leisure	277	0.0833076	0.431103	5.15103e-08
Global Cognition	Hippocampal Volume	Occupation + Social + Cognitively Stimulating	311	0.0831596	0.453963	1.74424e-08
Verbal Fluency	Mean Cortical Thickness	Verbal IQ	279	0.0831521	0.297983	5.52139e-07
CTT 2	Mean Cortical Thickness	Occupation + Verbal IQ + Cognitively Stimulating + Leisure + Exercise	277	0.0830919	0.505799	5.37118e-08
Memory	Grey Matter Volume	Education + Occupation + Verbal IQ + Cognitively Stimulating	313	0.0830757	0.401698	7.03884e-08
Global Cognition	Grey Matter Volume	Occupation + Social + Cognitively Stimulating	311	0.0830112	0.453392	1.74132e-08
Episodic Memory	Mean Cortical Thickness	Education + Occupation + Verbal IQ + Social + Cognitively Stimulating + Leisure + Exercise	279	0.082983	0.52706	3.09503e-07
Episodic Memory	Mean Cortical Thickness	Occupation + Verbal IQ + Cognitively Stimulating + Leisure	279	0.0827659	0.426035	3.21242e-07
CTT 1	Grey Matter Volume	Education + Occupation + Verbal IQ + Cognitively Stimulating	313	0.0826413	0.409549	3.05476e-08
CTT 2	Mean Cortical Thickness	Education + Occupation + Social + Cognitively Stimulating + Leisure	277	0.0826312	0.47864	5.8733e-08
Global Cognition	Grey Matter Volume	Education + Social	311	0.0825247	0.369174	1.92635e-08
Episodic Memory	Mean Cortical Thickness	Education + Occupation + Verbal IQ + Cognitively Stimulating + Leisure + Exercise	279	0.0824377	0.482796	3.39839e-07
CTT 1	Hippocampal Volume	Education + Occupation + Verbal IQ + Cognitively Stimulating	313	0.0823908	0.410089	3.25505e-08
Episodic Memory	Mean Cortical Thickness	Education + Verbal IQ + Social + Leisure + Exercise	279	0.0822976	0.49335	3.481e-07
Global Cognition	Mean Cortical Thickness	Occupation + Verbal IQ + Leisure + Exercise	277	0.0821936	0.471519	6.33546e-08
Global Cognition	Hippocampal Volume	Education + Occupation + Leisure	311	0.0821479	0.415255	2.15085e-08
CTT 2	Mean Cortical Thickness	Occupation + Verbal IQ + Social + Cognitively Stimulating + Leisure + Exercise	277	0.0820926	0.549909	6.51981e-08
CTT 1	Hippocampal Volume	Education + Verbal IQ + Social + Cognitively Stimulating + Exercise	313	0.0820441	0.503077	3.48988e-08
CTT 1	Hippocampal Volume	Education + Occupation + Verbal IQ + Social + Cognitively Stimulating + Exercise	313	0.0818648	0.52479	3.61787e-08
CTT 2	Hippocampal Volume	Occupation + Verbal IQ + Leisure + Exercise	311	0.0817817	0.507834	3.13447e-08
CTT 1	Grey Matter Volume	Education + Occupation + Verbal IQ + Social + Cognitively Stimulating + Exercise	313	0.081707	0.523894	3.68611e-08
CTT 1	Grey Matter Volume	Education + Verbal IQ + Social + Cognitively Stimulating + Exercise	313	0.0816701	0.502052	3.71352e-08
CTT 2	Mean Cortical Thickness	Education + Occupation + Verbal IQ + Social + Leisure	277	0.0815835	0.481239	7.19582e-08
Episodic Memory	Hippocampal Volume	Education + Verbal IQ + Cognitively Stimulating + Leisure + Exercise	313	0.0815018	0.466355	9.32161e-08
CTT 2	Hippocampal Volume	Cognitively Stimulating + Leisure	311	0.0812546	0.34498	3.48836e-08
CTT 2	Grey Matter Volume	Occupation + Verbal IQ + Leisure + Exercise	311	0.08114	0.506444	3.54131e-08
Global Cognition	Grey Matter Volume	Education + Occupation + Leisure	311	0.0811312	0.41325	2.57184e-08
Episodic Memory	Mean Cortical Thickness	Verbal IQ + Social + Leisure	279	0.0808594	0.416555	4.4536e-07
Global Cognition	Hippocampal Volume	Education + Occupation	311	0.0808478	0.355227	2.81471e-08
Memory	Grey Matter Volume	Education + Verbal IQ + Cognitively Stimulating + Leisure + Exercise	313	0.0808398	0.465255	1.07444e-07
Episodic Memory	Hippocampal Volume	Education + Occupation + Verbal IQ + Social + Cognitively Stimulating + Leisure	313	0.0807041	0.466593	1.08406e-07
CTT 1	Grey Matter Volume	Verbal IQ	313	0.0807026	0.279791	4.51014e-08
CTT 1	Hippocampal Volume	Verbal IQ	313	0.0806029	0.281053	4.66079e-08
Episodic Memory	Hippocampal Volume	Education + Occupation + Verbal IQ + Social	313	0.0805159	0.435762	1.12335e-07
CTT 2	Hippocampal Volume	Verbal IQ + Social + Leisure + Exercise	311	0.0804914	0.521847	4.07241e-08
CTT 2	Hippocampal Volume	Verbal IQ + Leisure + Exercise	311	0.0804241	0.485411	4.12831e-08
Episodic Memory	Hippocampal Volume	Education + Verbal IQ + Social + Cognitively Stimulating + Leisure + Exercise	313	0.0803642	0.498696	1.15606e-07
Global Cognition	Grey Matter Volume	Education + Occupation	311	0.0800525	0.3528	3.21571e-08
Episodic Memory	Mean Cortical Thickness	Occupation + Verbal IQ + Social + Cognitively Stimulating + Leisure	279	0.0800212	0.46734	5.14073e-07
CTT 2	Mean Cortical Thickness	Education + Cognitively Stimulating + Exercise	277	0.080002	0.44343	9.77335e-08
Episodic Memory	Hippocampal Volume	Education + Verbal IQ + Social + Exercise	313	0.0798781	0.471992	1.26738e-07
Memory	Grey Matter Volume	Education + Verbal IQ + Social + Cognitively Stimulating + Leisure + Exercise	313	0.0798133	0.498	1.30437e-07
CTT 2	Grey Matter Volume	Cognitively Stimulating + Leisure	311	0.0797686	0.341837	4.67723e-08
Episodic Memory	Mean Cortical Thickness	Education + Social + Cognitively Stimulating	279	0.0797423	0.396027	5.39199e-07
Global Cognition	Grey Matter Volume	Occupation + Cognitively Stimulating	311	0.079742	0.369152	3.42923e-08
CTT 2	Mean Cortical Thickness	Occupation + Verbal IQ + Social + Cognitively Stimulating + Exercise	277	0.0796045	0.541017	1.05542e-07
Memory	Grey Matter Volume	Education + Occupation + Verbal IQ + Social + Cognitively Stimulating + Leisure	313	0.0796009	0.463442	1.35774e-07
Episodic Memory	Hippocampal Volume	Education + Occupation + Verbal IQ + Cognitively Stimulating + Leisure	313	0.0794204	0.420472	1.38189e-07
Global Cognition	Hippocampal Volume	Occupation + Cognitively Stimulating	311	0.0793814	0.368531	3.81084e-08
CTT 1	Hippocampal Volume	Education + Occupation + Verbal IQ + Social + Cognitively Stimulating + Leisure	313	0.0793702	0.473003	5.96761e-08
CTT 2	Hippocampal Volume	Education + Occupation + Social + Leisure	311	0.0791844	0.472467	5.3072e-08
Global Cognition	Mean Cortical Thickness	Cognitively Stimulating + Leisure	277	0.0791714	0.306577	1.1376e-07
CTT 2	Mean Cortical Thickness	Education + Cognitively Stimulating + Leisure + Exercise	277	0.0791476	0.452802	1.15289e-07
CTT 2	Grey Matter Volume	Verbal IQ + Social + Leisure + Exercise	311	0.0790874	0.518939	5.36964e-08
CTT 1	Grey Matter Volume	Education + Occupation + Verbal IQ + Social + Cognitively Stimulating + Leisure	313	0.0790714	0.472162	6.25662e-08
CTT 2	Grey Matter Volume	Verbal IQ + Leisure + Exercise	311	0.0790611	0.482773	5.39832e-08
Episodic Memory	Hippocampal Volume	Education + Verbal IQ + Exercise	313	0.0789497	0.409897	1.51044e-07
Episodic Memory	Mean Cortical Thickness	Verbal IQ + Cognitively Stimulating + Leisure + Exercise	279	0.0787123	0.445537	6.43055e-07
Memory	Grey Matter Volume	Education + Verbal IQ + Social + Exercise	313	0.0785512	0.468653	1.65522e-07
Episodic Memory	Hippocampal Volume	Verbal IQ + Social	313	0.0784249	0.375394	1.66787e-07
Memory	Grey Matter Volume	Education + Occupation + Verbal IQ + Social	313	0.0784107	0.429096	1.69968e-07
Global Cognition	Hippocampal Volume	Education + Social + Leisure	311	0.0783196	0.401618	4.74452e-08
Verbal Fluency	Mean Cortical Thickness	Verbal IQ + Cognitively Stimulating	279	0.0783088	0.361714	1.21877e-06
CTT 2	Grey Matter Volume	Education + Occupation + Social + Leisure	311	0.0782719	0.47061	6.33393e-08
Memory	Grey Matter Volume	Education + Occupation + Verbal IQ + Cognitively Stimulating + Leisure	313	0.0781971	0.417045	1.76955e-07
CTT 1	Hippocampal Volume	Education + Verbal IQ + Cognitively Stimulating + Exercise	313	0.0780615	0.443836	7.75585e-08
Episodic Memory	Mean Cortical Thickness	Education + Occupation + Verbal IQ + Social	279	0.0780028	0.435408	7.25959e-07
Episodic Memory	Hippocampal Volume	Education + Verbal IQ + Leisure + Exercise	313	0.0779899	0.453601	1.81063e-07
Verbal Fluency	Hippocampal Volume	Education + Verbal IQ + Exercise	313	0.0779195	0.429985	3.2815e-07
Episodic Memory	Mean Cortical Thickness	Education + Social + Cognitively Stimulating + Leisure	279	0.0778599	0.403359	7.43899e-07
CTT 1	Grey Matter Volume	Education + Verbal IQ + Cognitively Stimulating + Exercise	313	0.0778181	0.442928	8.04312e-08
Episodic Memory	Mean Cortical Thickness	Education + Occupation + Verbal IQ + Social + Cognitively Stimulating + Exercise	279	0.0777754	0.501691	7.54723e-07
Verbal Fluency	Hippocampal Volume	Education + Verbal IQ + Cognitively Stimulating	313	0.0777255	0.373412	3.39867e-07
CTT 2	Mean Cortical Thickness	Occupation + Verbal IQ + Cognitively Stimulating + Exercise	277	0.0776533	0.474364	1.53857e-07
CTT 1	Hippocampal Volume	Verbal IQ + Social + Cognitively Stimulating + Exercise	313	0.0775802	0.498741	8.54009e-08
Episodic Memory	Mean Cortical Thickness	Occupation + Verbal IQ + Cognitively Stimulating	279	0.0775583	0.389479	7.8323e-07
Verbal Fluency	Mean Cortical Thickness	Education + Verbal IQ + Cognitively Stimulating + Exercise	279	0.0774168	0.455373	1.4097e-06
Memory	Grey Matter Volume	Education + Verbal IQ + Leisure + Exercise	313	0.0773858	0.453288	2.06204e-07
Memory	Grey Matter Volume	Education + Verbal IQ + Exercise	313	0.077308	0.405739	2.0925e-07
CTT 1	Grey Matter Volume	Verbal IQ + Social + Cognitively Stimulating + Exercise	313	0.0772792	0.497861	8.95965e-08
Episodic Memory	Mean Cortical Thickness	Occupation + Verbal IQ + Social + Cognitively Stimulating	279	0.0772641	0.460058	8.2359e-07
Verbal Fluency	Grey Matter Volume	Education + Verbal IQ + Cognitively Stimulating	313	0.0771184	0.371164	3.73346e-07
CTT 2	Hippocampal Volume	Social + Cognitively Stimulating + Leisure	311	0.0770847	0.394582	8.11646e-08
Episodic Memory	Hippocampal Volume	Education + Occupation + Verbal IQ + Social + Leisure	313	0.0770107	0.451797	2.17813e-07
Global Cognition	Grey Matter Volume	Education + Social + Leisure	311	0.0770021	0.399526	6.04184e-08
Verbal Fluency	Grey Matter Volume	Education + Verbal IQ + Exercise	313	0.0769743	0.427503	3.83214e-07
Verbal Fluency	Hippocampal Volume	Verbal IQ + Exercise	313	0.0769523	0.423846	3.90866e-07
Episodic Memory	Mean Cortical Thickness	Education + Leisure	279	0.0769485	0.332647	8.69193e-07
Global Cognition	Hippocampal Volume	Education + Occupation + Social + Leisure + Exercise	311	0.0768627	0.51475	6.4066e-08
CTT 1	Grey Matter Volume	Occupation + Verbal IQ + Social + Cognitively Stimulating + Exercise	313	0.0768337	0.521745	9.79519e-08
CTT 1	Hippocampal Volume	Occupation + Verbal IQ + Social + Cognitively Stimulating + Exercise	313	0.0768331	0.522121	9.91656e-08
CTT 1	Hippocampal Volume	Education + Verbal IQ + Social + Cognitively Stimulating + Leisure	313	0.0767449	0.433724	1.00929e-07
CTT 2	Hippocampal Volume	Education + Occupation + Leisure	311	0.0766845	0.415287	8.8001e-08
Episodic Memory	Hippocampal Volume	Education + Cognitively Stimulating	313	0.0765916	0.335538	2.35729e-07
CTT 2	Mean Cortical Thickness	Education + Verbal IQ + Leisure + Exercise	277	0.0765856	0.448353	1.89046e-07
Memory	Grey Matter Volume	Verbal IQ + Social	313	0.076547	0.370276	2.41512e-07
Episodic Memory	Hippocampal Volume	Education + Occupation + Verbal IQ	313	0.0765288	0.353349	2.38541e-07
Episodic Memory	Hippocampal Volume	Education + Verbal IQ + Social + Leisure + Exercise	313	0.0764797	0.48646	2.40756e-07
CTT 1	Grey Matter Volume	Education + Verbal IQ + Social + Cognitively Stimulating + Leisure	313	0.0762225	0.432706	1.10695e-07
CTT 2	Mean Cortical Thickness	Education + Occupation + Verbal IQ + Social	277	0.0761871	0.443566	2.04138e-07
Global Cognition	Hippocampal Volume	Occupation + Social + Cognitively Stimulating + Leisure	311	0.0761558	0.43772	7.41058e-08
Verbal Fluency	Grey Matter Volume	Verbal IQ + Exercise	313	0.0761425	0.421508	4.45458e-07
CTT 1	Hippocampal Volume	Education + Occupation + Verbal IQ + Social + Cognitively Stimulating + Leisure + Exercise	313	0.0760692	0.518623	1.15524e-07
Memory	Grey Matter Volume	Education + Verbal IQ + Social + Leisure + Exercise	313	0.0759968	0.486571	2.67878e-07
CTT 2	Grey Matter Volume	Education + Occupation + Leisure	311	0.0759627	0.413901	1.01042e-07
CTT 1	Grey Matter Volume	Education + Occupation + Verbal IQ + Cognitively Stimulating + Exercise	313	0.0758896	0.457192	1.18315e-07
CTT 1	Hippocampal Volume	Education + Occupation + Verbal IQ + Cognitively Stimulating + Exercise	313	0.0758741	0.457845	1.20117e-07
Episodic Memory	Hippocampal Volume	Education + Occupation + Verbal IQ + Social + Cognitively Stimulating + Exercise	313	0.0758455	0.494148	2.71334e-07
Memory	Grey Matter Volume	Education + Occupation + Verbal IQ + Social + Leisure	313	0.0758272	0.44855	2.76569e-07
CTT 1	Hippocampal Volume	Occupation + Verbal IQ + Social + Cognitively Stimulating + Leisure	313	0.0757878	0.463836	1.22205e-07
CTT 2	Mean Cortical Thickness	Cognitively Stimulating + Leisure	277	0.0757595	0.318739	2.21673e-07
Episodic Memory	Hippocampal Volume	Verbal IQ + Cognitively Stimulating + Leisure	313	0.075759	0.369571	2.75794e-07
CTT 2	Grey Matter Volume	Social + Cognitively Stimulating + Leisure	311	0.075681	0.391183	1.06959e-07
Global Cognition	Grey Matter Volume	Education + Occupation + Social + Leisure + Exercise	311	0.0756585	0.512076	7.97185e-08
Memory	Grey Matter Volume	Education + Cognitively Stimulating	313	0.0756063	0.333274	2.88315e-07
CTT 1	Grey Matter Volume	Occupation + Verbal IQ + Social + Cognitively Stimulating + Leisure	313	0.075562	0.463178	1.26324e-07
CTT 1	Grey Matter Volume	Education + Occupation + Verbal IQ + Social + Cognitively Stimulating + Leisure + Exercise	313	0.0755376	0.517373	1.26941e-07
Global Cognition	Grey Matter Volume	Occupation + Social + Cognitively Stimulating + Leisure	311	0.0754964	0.436063	8.24279e-08
Global Cognition	Hippocampal Volume	Social + Cognitively Stimulating	311	0.0754857	0.359686	8.50658e-08
CTT 1	Hippocampal Volume	Education + Verbal IQ + Social	313	0.0754261	0.385842	1.31363e-07
CTT 1	Hippocampal Volume	Education + Occupation + Verbal IQ + Cognitively Stimulating + Leisure	313	0.0752885	0.418485	1.35022e-07
Episodic Memory	Hippocampal Volume	Education + Occupation + Verbal IQ + Leisure	313	0.0752695	0.398462	3.02444e-07
Global Cognition	Grey Matter Volume	Social + Cognitively Stimulating	311	0.0751933	0.359015	8.77432e-08
CTT 1	Hippocampal Volume	Education + Occupation + Verbal IQ + Social	313	0.0751622	0.430381	1.38471e-07
CTT 1	Grey Matter Volume	Education + Occupation + Verbal IQ + Cognitively Stimulating + Leisure	313	0.075136	0.417885	1.37552e-07
Episodic Memory	Mean Cortical Thickness	Education + Occupation + Verbal IQ + Cognitively Stimulating + Exercise	279	0.0751329	0.443638	1.18479e-06
Memory	Grey Matter Volume	Verbal IQ + Cognitively Stimulating + Leisure	313	0.075125	0.368183	3.15649e-07
CTT 1	Grey Matter Volume	Education + Verbal IQ + Social	313	0.0751023	0.384741	1.38482e-07
CTT 1	Grey Matter Volume	Education + Occupation + Verbal IQ + Social	313	0.0751	0.429271	1.38544e-07
Episodic Memory	Mean Cortical Thickness	Education + Occupation + Verbal IQ	279	0.0750191	0.352929	1.20802e-06
Global Cognition	Mean Cortical Thickness	Education + Occupation + Leisure	277	0.0750106	0.381031	2.53956e-07
Episodic Memory	Mean Cortical Thickness	Verbal IQ + Social	279	0.0749747	0.370485	1.21719e-06
Verbal Fluency	Mean Cortical Thickness	Verbal IQ + Cognitively Stimulating + Exercise	279	0.0748756	0.452115	2.133e-06
Global Cognition	Mean Cortical Thickness	Education + Social + Leisure	277	0.0748613	0.367997	2.61366e-07
Verbal Fluency	Hippocampal Volume	Education + Occupation + Verbal IQ + Cognitively Stimulating + Exercise	313	0.0748151	0.469626	5.75032e-07
Global Cognition	Mean Cortical Thickness	Occupation + Verbal IQ + Social + Exercise	277	0.074628	0.480914	2.73376e-07
Global Cognition	Mean Cortical Thickness	Social + Cognitively Stimulating	277	0.0746075	0.339803	2.74459e-07
CTT 1	Hippocampal Volume	Verbal IQ + Social	313	0.0745631	0.374168	1.56062e-07
CTT 2	Mean Cortical Thickness	Education + Occupation + Verbal IQ	277	0.0744642	0.36288	2.8446e-07
CTT 1	Grey Matter Volume	Verbal IQ + Social	313	0.0744588	0.373305	1.57479e-07
Memory	Grey Matter Volume	Education + Occupation + Verbal IQ + Social + Cognitively Stimulating + Exercise	313	0.0744182	0.489113	3.60532e-07
Episodic Memory	Mean Cortical Thickness	Verbal IQ + Social + Cognitively Stimulating + Leisure + Exercise	279	0.0743125	0.476201	1.36262e-06
Verbal Fluency	Grey Matter Volume	Education + Occupation + Verbal IQ + Cognitively Stimulating + Exercise	313	0.0742974	0.467284	6.21813e-07
CTT 1	Hippocampal Volume	Education + Verbal IQ + Cognitively Stimulating + Leisure	313	0.0742726	0.383767	1.65376e-07
CTT 1	Hippocampal Volume	Education + Verbal IQ + Social + Cognitively Stimulating + Leisure + Exercise	313	0.0741901	0.489804	1.68122e-07
Verbal Fluency	Mean Cortical Thickness	Education + Verbal IQ + Cognitively Stimulating	279	0.0741752	0.364853	2.39064e-06
Memory	Grey Matter Volume	Education + Occupation + Verbal IQ	313	0.0741613	0.346664	3.78381e-07
Episodic Memory	Hippocampal Volume	Verbal IQ + Leisure	313	0.0740843	0.346654	3.78076e-07
CTT 1	Hippocampal Volume	Verbal IQ + Cognitively Stimulating + Exercise	313	0.0739667	0.435177	1.75784e-07
CTT 1	Grey Matter Volume	Verbal IQ + Cognitively Stimulating + Exercise	313	0.0739283	0.434726	1.75076e-07
Memory	Grey Matter Volume	Education + Occupation + Verbal IQ + Leisure	313	0.0739246	0.394844	3.95603e-07
CTT 2	Hippocampal Volume	Occupation + Verbal IQ + Social + Exercise	311	0.0738716	0.508005	1.55256e-07
CTT 1	Grey Matter Volume	Education + Verbal IQ + Cognitively Stimulating + Leisure	313	0.073868	0.382944	1.77197e-07
CTT 2	Grey Matter Volume	Occupation + Verbal IQ + Social + Exercise	311	0.0738211	0.50771	1.55686e-07
CTT 1	Grey Matter Volume	Education + Verbal IQ + Social + Cognitively Stimulating + Leisure + Exercise	313	0.07345	0.488351	1.92616e-07
Memory	Grey Matter Volume	Verbal IQ + Leisure	313	0.0733902	0.345587	4.37405e-07
CTT 1	Hippocampal Volume	Occupation + Verbal IQ + Cognitively Stimulating + Leisure	313	0.0733411	0.411861	1.99142e-07
CTT 1	Grey Matter Volume	Occupation + Verbal IQ + Cognitively Stimulating + Leisure	313	0.073318	0.41164	1.97757e-07
Global Cognition	Mean Cortical Thickness	Education + Occupation + Social + Leisure	277	0.0732193	0.423306	3.58506e-07
Global Cognition	Mean Cortical Thickness	Occupation + Cognitively Stimulating	277	0.0730754	0.346052	3.68567e-07
CTT 1	Hippocampal Volume	Verbal IQ + Social + Cognitively Stimulating + Leisure	313	0.0726872	0.418633	2.26868e-07
Episodic Memory	Hippocampal Volume	Education + Occupation + Verbal IQ + Social + Cognitively Stimulating + Leisure + Exercise	313	0.0724386	0.495094	5.15281e-07
CTT 2	Mean Cortical Thickness	Verbal IQ + Social + Leisure	277	0.0723858	0.405991	4.24168e-07
Verbal Fluency	Mean Cortical Thickness	Education + Occupation + Verbal IQ + Cognitively Stimulating + Exercise	279	0.0723813	0.470264	3.20075e-06
Episodic Memory	Mean Cortical Thickness	Education + Verbal IQ + Exercise	279	0.0722798	0.38	1.9262e-06
CTT 2	Mean Cortical Thickness	Education + Social + Cognitively Stimulating + Leisure + Exercise	277	0.072272	0.467064	4.33545e-07
CTT 2	Mean Cortical Thickness	Education + Verbal IQ + Social + Leisure + Exercise	277	0.0722144	0.475746	4.38365e-07
CTT 1	Grey Matter Volume	Verbal IQ + Social + Cognitively Stimulating + Leisure	313	0.0721799	0.417522	2.48151e-07
Episodic Memory	Mean Cortical Thickness	Education + Verbal IQ + Social + Exercise	279	0.0720667	0.440051	1.99733e-06
Episodic Memory	Hippocampal Volume	Education + Occupation + Verbal IQ + Cognitively Stimulating + Exercise	313	0.071983	0.436257	5.61355e-07
CTT 1	Hippocampal Volume	Verbal IQ + Cognitively Stimulating + Leisure	313	0.0719703	0.368215	2.61697e-07
Episodic Memory	Mean Cortical Thickness	Education + Occupation + Cognitively Stimulating + Leisure	279	0.0719649	0.393348	2.03222e-06
Episodic Memory	Mean Cortical Thickness	Verbal IQ + Cognitively Stimulating + Exercise	279	0.0719254	0.410303	2.04595e-06
Global Cognition	Mean Cortical Thickness	Education + Social	277	0.0718505	0.323573	4.66394e-07
Global Cognition	Hippocampal Volume	Education + Occupation + Leisure + Exercise	311	0.071801	0.461221	1.81337e-07
CTT 1	Hippocampal Volume	Education + Occupation + Verbal IQ + Cognitively Stimulating + Leisure + Exercise	313	0.0717662	0.466215	2.72555e-07
Memory	Grey Matter Volume	Education + Occupation + Verbal IQ + Social + Cognitively Stimulating + Leisure + Exercise	313	0.0716781	0.493027	6.03296e-07
CTT 1	Grey Matter Volume	Verbal IQ + Cognitively Stimulating + Leisure	313	0.0716131	0.367462	2.77832e-07
CTT 2	Mean Cortical Thickness	Education + Occupation + Cognitively Stimulating + Leisure + Exercise	277	0.0715908	0.466525	4.94113e-07
CTT 1	Hippocampal Volume	Education + Occupation + Verbal IQ + Social + Leisure	313	0.0715688	0.445219	2.83479e-07
Global Cognition	Hippocampal Volume	Occupation + Cognitively Stimulating + Leisure	311	0.071482	0.377333	1.93595e-07
CTT 2	Hippocampal Volume	Occupation + Social + Cognitively Stimulating + Leisure + Exercise	311	0.0714262	0.506466	2.54044e-07
CTT 1	Grey Matter Volume	Education + Occupation + Verbal IQ + Cognitively Stimulating + Leisure + Exercise	313	0.0713912	0.465224	2.90391e-07
CTT 2	Hippocampal Volume	Education + Leisure	311	0.0713854	0.345657	2.56139e-07
Episodic Memory	Hippocampal Volume	Verbal IQ + Social + Cognitively Stimulating + Leisure	313	0.0712776	0.405543	6.40931e-07
Verbal Fluency	Mean Cortical Thickness	Education + Verbal IQ + Exercise	279	0.0712771	0.407536	3.83002e-06
Verbal Fluency	Hippocampal Volume	Occupation + Verbal IQ + Cognitively Stimulating + Exercise	313	0.0712525	0.462351	1.0931e-06
Global Cognition	Mean Cortical Thickness	Occupation + Social + Cognitively Stimulating	277	0.0711883	0.407868	5.29636e-07
CTT 1	Grey Matter Volume	Education + Occupation + Verbal IQ + Social + Leisure	313	0.071166	0.4442	3.03714e-07
CTT 1	Hippocampal Volume	Education + Verbal IQ + Cognitively Stimulating + Leisure + Exercise	313	0.0711315	0.445357	3.09262e-07
Global Cognition	Mean Cortical Thickness	Occupation + Cognitively Stimulating + Leisure	277	0.0710983	0.35942	5.38865e-07
CTT 1	Grey Matter Volume	Occupation + Verbal IQ + Social	313	0.071091	0.42195	3.08288e-07
Global Cognition	Grey Matter Volume	Occupation + Cognitively Stimulating + Leisure	311	0.0710603	0.376296	2.05358e-07
Verbal Fluency	Grey Matter Volume	Occupation + Verbal IQ + Cognitively Stimulating + Exercise	313	0.0710387	0.460921	1.11963e-06
Global Cognition	Hippocampal Volume	Education + Occupation + Social + Exercise	311	0.0709905	0.472796	2.14118e-07
Episodic Memory	Hippocampal Volume	Occupation + Verbal IQ + Social + Cognitively Stimulating	313	0.0709859	0.434551	6.77026e-07
Global Cognition	Hippocampal Volume	Education + Leisure + Exercise	311	0.0709705	0.434285	2.14998e-07
CTT 1	Hippocampal Volume	Occupation + Verbal IQ + Social	313	0.0709026	0.422381	3.23679e-07
Memory	Grey Matter Volume	Verbal IQ + Social + Cognitively Stimulating + Leisure	313	0.0707584	0.404404	7.16939e-07
CTT 1	Hippocampal Volume	Education + Verbal IQ	313	0.0707216	0.29797	3.35548e-07
Global Cognition	Grey Matter Volume	Education + Occupation + Leisure + Exercise	311	0.0706812	0.45868	2.21987e-07
CTT 2	Grey Matter Volume	Education + Occupation + Social	311	0.0706451	0.422569	2.95172e-07
Verbal Fluency	Hippocampal Volume	Education + Verbal IQ	313	0.0706041	0.307538	1.22847e-06
CTT 2	Hippocampal Volume	Education + Occupation + Social	311	0.0705961	0.422651	3.00201e-07
CTT 1	Grey Matter Volume	Education + Verbal IQ	313	0.0705261	0.296872	3.44996e-07
CTT 1	Grey Matter Volume	Education + Verbal IQ + Cognitively Stimulating + Leisure + Exercise	313	0.0704781	0.444068	3.4831e-07
Episodic Memory	Mean Cortical Thickness	Verbal IQ + Social + Cognitively Stimulating + Exercise	279	0.0704413	0.461282	2.63326e-06
Memory	Grey Matter Volume	Education + Occupation + Verbal IQ + Cognitively Stimulating + Exercise	313	0.0703963	0.430762	7.67332e-07
Global Cognition	Hippocampal Volume	Education + Social + Leisure + Exercise	311	0.0703481	0.460523	2.44239e-07
CTT 1	Grey Matter Volume	Occupation + Verbal IQ + Cognitively Stimulating + Exercise	313	0.0702774	0.443813	3.62511e-07
CTT 1	Hippocampal Volume	Occupation + Verbal IQ + Social + Cognitively Stimulating + Leisure + Exercise	313	0.0701974	0.505052	3.72431e-07
CTT 2	Grey Matter Volume	Occupation + Social + Cognitively Stimulating + Leisure + Exercise	311	0.0701363	0.502349	3.26976e-07
Episodic Memory	Mean Cortical Thickness	Education	279	0.0700945	0.248414	2.79311e-06
Episodic Memory	Hippocampal Volume	Education + Occupation + Verbal IQ + Cognitively Stimulating + Leisure + Exercise	313	0.0700514	0.450599	8.06896e-07
CTT 1	Hippocampal Volume	Occupation + Verbal IQ + Cognitively Stimulating + Exercise	313	0.0699962	0.443632	3.87632e-07
Global Cognition	Grey Matter Volume	Education + Occupation + Social + Exercise	311	0.0699944	0.470049	2.55589e-07
Episodic Memory	Mean Cortical Thickness	Education + Occupation + Verbal IQ + Social + Leisure + Exercise	279	0.0699864	0.485981	2.84487e-06
CTT 2	Mean Cortical Thickness	Education + Social + Cognitively Stimulating + Exercise	277	0.0699863	0.457316	6.72153e-07
Verbal Fluency	Mean Cortical Thickness	Education + Occupation + Verbal IQ + Cognitively Stimulating	279	0.0699292	0.400509	4.76744e-06
Global Cognition	Mean Cortical Thickness	Occupation + Social + Cognitively Stimulating + Leisure	277	0.0697919	0.402189	6.92364e-07
Verbal Fluency	Grey Matter Volume	Education + Verbal IQ	313	0.0697222	0.304906	1.41943e-06
CTT 2	Grey Matter Volume	Education + Leisure	311	0.0697153	0.342803	3.55854e-07
CTT 1	Grey Matter Volume	Occupation + Verbal IQ + Social + Cognitively Stimulating + Leisure + Exercise	313	0.0696773	0.503625	4.08497e-07
Memory	Grey Matter Volume	Occupation + Verbal IQ + Social + Cognitively Stimulating	313	0.0695374	0.429303	9.01399e-07
Verbal Fluency	Mean Cortical Thickness	Education + Verbal IQ	279	0.0695347	0.304999	5.08275e-06
CTT 2	Mean Cortical Thickness	Education + Occupation + Social + Cognitively Stimulating + Leisure + Exercise	277	0.0695287	0.494913	7.33755e-07
Global Cognition	Grey Matter Volume	Education + Leisure + Exercise	311	0.0694966	0.431649	2.83075e-07
Episodic Memory	Hippocampal Volume	Education + Social + Cognitively Stimulating	313	0.0692604	0.378035	9.36019e-07
Episodic Memory	Mean Cortical Thickness	Education + Occupation + Social + Cognitively Stimulating + Leisure	279	0.0691763	0.4242	3.26459e-06
Memory	Grey Matter Volume	Education + Occupation + Verbal IQ + Cognitively Stimulating + Leisure + Exercise	313	0.0691455	0.447896	9.70097e-07
CTT 2	Hippocampal Volume	Verbal IQ + Social + Exercise	311	0.0691075	0.456312	4.0487e-07
Global Cognition	Mean Cortical Thickness	Education + Leisure + Exercise	277	0.0690741	0.397668	7.94491e-07
Global Cognition	Grey Matter Volume	Education + Social + Leisure + Exercise	311	0.0689306	0.457722	3.17914e-07
CTT 2	Mean Cortical Thickness	Verbal IQ + Social	277	0.0688716	0.365602	8.32166e-07
CTT 1	Hippocampal Volume	Education + Occupation + Verbal IQ + Social + Exercise	313	0.0687426	0.470948	4.97322e-07
CTT 2	Grey Matter Volume	Verbal IQ + Social + Exercise	311	0.0686752	0.455357	4.38568e-07
Episodic Memory	Mean Cortical Thickness	Education + Cognitively Stimulating + Leisure + Exercise	279	0.0686224	0.409237	3.58654e-06
Verbal Fluency	Hippocampal Volume	Education + Occupation + Verbal IQ + Cognitively Stimulating	313	0.0685475	0.386386	1.77854e-06
Memory	Grey Matter Volume	Education + Social + Cognitively Stimulating	313	0.0685211	0.37613	1.09049e-06
CTT 1	Grey Matter Volume	Education + Occupation + Verbal IQ + Social + Exercise	313	0.0684797	0.469829	5.18364e-07
Episodic Memory	Mean Cortical Thickness	Education + Occupation + Verbal IQ + Leisure + Exercise	279	0.0684435	0.437479	3.69712e-06
CTT 2	Hippocampal Volume	Education + Social + Leisure	311	0.0684332	0.388587	4.63561e-07
Verbal Fluency	Hippocampal Volume	Education + Verbal IQ + Social + Cognitively Stimulating + Exercise	313	0.0683948	0.47447	1.82805e-06
CTT 2	Mean Cortical Thickness	Education + Occupation + Verbal IQ + Social + Leisure + Exercise	277	0.0683229	0.495079	9.24333e-07
Episodic Memory	Hippocampal Volume	Occupation + Verbal IQ + Cognitively Stimulating	313	0.0682819	0.361439	1.12457e-06
CTT 2	Mean Cortical Thickness	Occupation + Verbal IQ + Leisure	277	0.0681982	0.389055	9.46667e-07
Verbal Fluency	Grey Matter Volume	Education + Occupation + Verbal IQ + Cognitively Stimulating	313	0.0681658	0.384217	1.87858e-06
CTT 1	Grey Matter Volume	Education + Occupation + Verbal IQ	313	0.0681291	0.33965	5.55777e-07
Verbal Fluency	Mean Cortical Thickness	Occupation + Verbal IQ + Cognitively Stimulating	279	0.0681128	0.394185	6.40178e-06
Global Cognition	Mean Cortical Thickness	Social + Cognitively Stimulating + Leisure	277	0.0680677	0.33768	9.63399e-07
CTT 1	Hippocampal Volume	Education + Verbal IQ + Social + Leisure	313	0.0680636	0.399471	5.69124e-07
CTT 1	Hippocampal Volume	Education + Occupation + Verbal IQ	313	0.0680255	0.340543	5.73449e-07
Episodic Memory	Hippocampal Volume	Education	313	0.0680223	0.253339	1.18067e-06
CTT 1	Hippocampal Volume	Education + Occupation + Verbal IQ + Social + Leisure + Exercise	313	0.0679627	0.491227	5.80645e-07
CTT 1	Hippocampal Volume	Education + Verbal IQ + Social + Exercise	313	0.0677941	0.444489	6.00412e-07
Verbal Fluency	Grey Matter Volume	Education + Verbal IQ + Social + Cognitively Stimulating + Exercise	313	0.0676922	0.472142	2.0457e-06
CTT 1	Hippocampal Volume	Verbal IQ + Social + Cognitively Stimulating + Leisure + Exercise	313	0.0676572	0.471229	6.16945e-07
CTT 2	Mean Cortical Thickness	Education + Occupation + Verbal IQ + Leisure + Exercise	277	0.0676244	0.448945	1.05651e-06
Global Cognition	Mean Cortical Thickness	Education + Occupation + Social	277	0.0674768	0.390624	1.07878e-06
Verbal Fluency	Grey Matter Volume	Occupation + Verbal IQ + Cognitively Stimulating	313	0.0674543	0.378202	2.13516e-06
Verbal Fluency	Hippocampal Volume	Occupation + Verbal IQ + Cognitively Stimulating	313	0.0674232	0.379243	2.17689e-06
CTT 1	Grey Matter Volume	Education + Verbal IQ + Social + Leisure	313	0.0673932	0.39838	6.43279e-07
CTT 1	Mean Cortical Thickness	Verbal IQ + Cognitively Stimulating	279	0.0673714	0.311229	1.42251e-06
CTT 1	Grey Matter Volume	Education + Occupation + Verbal IQ + Social + Leisure + Exercise	313	0.0673551	0.489877	6.48172e-07
CTT 1	Grey Matter Volume	Education + Verbal IQ + Social + Exercise	313	0.0672751	0.44335	6.58546e-07
Episodic Memory	Hippocampal Volume	Education + Occupation + Verbal IQ + Social + Leisure + Exercise	313	0.0672303	0.477953	1.3696e-06
CTT 2	Mean Cortical Thickness	Social + Cognitively Stimulating	277	0.067136	0.342591	1.15995e-06
CTT 2	Mean Cortical Thickness	Occupation + Verbal IQ + Social + Leisure	277	0.0670989	0.445144	1.16819e-06
Memory	Grey Matter Volume	Education	313	0.0669336	0.251513	1.46792e-06
Global Cognition	Hippocampal Volume	Occupation + Social + Cognitively Stimulating + Leisure + Exercise	311	0.0669047	0.473557	4.94022e-07
Verbal Fluency	Mean Cortical Thickness	Occupation + Verbal IQ + Cognitively Stimulating + Exercise	279	0.0669006	0.457496	7.79233e-06
CTT 2	Grey Matter Volume	Education + Social + Leisure	311	0.0668812	0.38541	6.28652e-07
CTT 1	Grey Matter Volume	Verbal IQ + Social + Cognitively Stimulating + Leisure + Exercise	313	0.0668597	0.469258	7.1519e-07
Episodic Memory	Hippocampal Volume	Verbal IQ + Social + Leisure	313	0.0668035	0.381351	1.48361e-06
Episodic Memory	Mean Cortical Thickness	Education + Occupation + Cognitively Stimulating	279	0.0666651	0.362943	4.9993e-06
Verbal Fluency	Hippocampal Volume	Education + Occupation + Verbal IQ + Exercise	313	0.0665706	0.421196	2.53721e-06
Episodic Memory	Hippocampal Volume	Verbal IQ + Social + Cognitively Stimulating + Exercise	313	0.0665625	0.451929	1.55213e-06
Memory	Grey Matter Volume	Occupation + Verbal IQ + Cognitively Stimulating	313	0.0665421	0.355743	1.57948e-06
Episodic Memory	Hippocampal Volume	Education + Occupation + Verbal IQ + Social + Exercise	313	0.0665192	0.453199	1.56477e-06
Verbal Fluency	Hippocampal Volume	Education + Verbal IQ + Cognitively Stimulating + Leisure + Exercise	313	0.06643	0.444576	2.60211e-06
Memory	Grey Matter Volume	Education + Occupation + Verbal IQ + Social + Leisure + Exercise	313	0.0664282	0.47592	1.61349e-06
Verbal Fluency	Mean Cortical Thickness	Verbal IQ + Exercise	279	0.0663881	0.390987	8.46731e-06
Memory	Grey Matter Volume	Verbal IQ + Social + Leisure	313	0.0663016	0.380663	1.65216e-06
CTT 1	Hippocampal Volume	Education + Occupation + Verbal IQ + Leisure	313	0.0661957	0.381977	8.24483e-07
CTT 2	Mean Cortical Thickness	Occupation + Cognitively Stimulating	277	0.0660946	0.349785	1.41539e-06
CTT 1	Hippocampal Volume	Occupation + Verbal IQ + Social + Leisure	313	0.0660922	0.430818	8.41594e-07
Global Cognition	Grey Matter Volume	Occupation + Social + Cognitively Stimulating + Leisure + Exercise	311	0.0660356	0.470919	5.7516e-07
CTT 2	Mean Cortical Thickness	Education + Occupation + Cognitively Stimulating + Exercise	277	0.0659966	0.434356	1.44214e-06
CTT 1	Grey Matter Volume	Education + Occupation + Verbal IQ + Leisure	313	0.0659146	0.381124	8.62757e-07
Verbal Fluency	Grey Matter Volume	Education + Occupation + Verbal IQ + Exercise	313	0.0659103	0.418492	2.81853e-06
CTT 1	Hippocampal Volume	Occupation + Verbal IQ + Cognitively Stimulating + Leisure + Exercise	313	0.0658857	0.448621	8.76769e-07
Global Cognition	Hippocampal Volume	Education + Social + Exercise	311	0.0657793	0.418064	6.21652e-07
CTT 2	Hippocampal Volume	Occupation + Cognitively Stimulating + Leisure + Exercise	311	0.0657732	0.450043	7.90205e-07
CTT 1	Grey Matter Volume	Occupation + Verbal IQ + Social + Leisure	313	0.0657406	0.429868	8.93071e-07
CTT 2	Mean Cortical Thickness	Education + Occupation + Social + Cognitively Stimulating + Exercise	277	0.0656915	0.480829	1.52868e-06
Verbal Fluency	Grey Matter Volume	Education + Verbal IQ + Cognitively Stimulating + Leisure + Exercise	313	0.0656514	0.442722	2.9528e-06
Memory	Grey Matter Volume	Verbal IQ + Social + Cognitively Stimulating + Exercise	313	0.0656411	0.44887	1.86941e-06
Episodic Memory	Mean Cortical Thickness	Education + Occupation + Social + Cognitively Stimulating	279	0.0656364	0.412261	5.95171e-06
Global Cognition	Hippocampal Volume	Cognitively Stimulating + Leisure	311	0.0656165	0.299502	6.42654e-07
Global Cognition	Hippocampal Volume	Occupation + Social + Cognitively Stimulating + Exercise	311	0.0655863	0.464213	6.46634e-07
CTT 1	Grey Matter Volume	Occupation + Verbal IQ + Cognitively Stimulating + Leisure + Exercise	313	0.0655806	0.447731	9.21884e-07
CTT 2	Grey Matter Volume	Education + Occupation	311	0.0654998	0.330323	8.2926e-07
Episodic Memory	Hippocampal Volume	Verbal IQ + Cognitively Stimulating + Exercise	313	0.065478	0.400545	1.90159e-06
CTT 1	Hippocampal Volume	Education + Verbal IQ + Leisure	313	0.0654497	0.34461	9.5592e-07
Verbal Fluency	Mean Cortical Thickness	Education + Occupation + Verbal IQ + Exercise	279	0.065424	0.424328	9.89896e-06
Global Cognition	Mean Cortical Thickness	Education + Occupation	277	0.0652007	0.31202	1.66698e-06
CTT 2	Hippocampal Volume	Education + Occupation + Social + Leisure + Exercise	311	0.0651521	0.490546	8.9487e-07
Global Cognition	Grey Matter Volume	Occupation + Social + Cognitively Stimulating + Exercise	311	0.0651313	0.462718	6.91987e-07
CTT 1	Grey Matter Volume	Education + Occupation + Social + Cognitively Stimulating	313	0.0651294	0.417117	1.0082e-06
Memory	Grey Matter Volume	Education + Occupation + Verbal IQ + Social + Exercise	313	0.0650678	0.44802	2.0809e-06
CTT 1	Hippocampal Volume	Education + Occupation + Social + Cognitively Stimulating	313	0.0650623	0.41724	1.03218e-06
Global Cognition	Mean Cortical Thickness	Occupation + Verbal IQ + Exercise	277	0.0650605	0.376672	1.71223e-06
CTT 2	Hippocampal Volume	Education + Occupation	311	0.0650396	0.329791	9.15241e-07
CTT 2	Mean Cortical Thickness	Education + Verbal IQ + Exercise	277	0.0649667	0.371387	1.7556e-06
Episodic Memory	Mean Cortical Thickness	Occupation + Verbal IQ + Social + Leisure	279	0.0649239	0.423495	6.71544e-06
Global Cognition	Grey Matter Volume	Cognitively Stimulating + Leisure	311	0.0648861	0.297853	7.27559e-07
CTT 1	Grey Matter Volume	Education + Verbal IQ + Leisure	313	0.0648625	0.343676	1.063e-06
Episodic Memory	Mean Cortical Thickness	Occupation + Verbal IQ + Leisure	279	0.0647205	0.365444	6.9509e-06
CTT 2	Grey Matter Volume	Occupation + Cognitively Stimulating + Leisure + Exercise	311	0.0646799	0.446528	9.77273e-07
Verbal Fluency	Hippocampal Volume	Education + Occupation + Verbal IQ + Social + Cognitively Stimulating + Exercise	313	0.0646613	0.481776	3.57453e-06
CTT 2	Mean Cortical Thickness	Occupation + Cognitively Stimulating + Leisure	277	0.0646232	0.364191	1.87454e-06
CTT 2	Grey Matter Volume	Occupation + Verbal IQ + Exercise	311	0.0646213	0.401889	9.88802e-07
CTT 1	Hippocampal Volume	Education + Verbal IQ + Social + Leisure + Exercise	313	0.0646123	0.457063	1.12844e-06
Global Cognition	Grey Matter Volume	Education + Social + Exercise	311	0.0645659	0.415528	7.76755e-07
CTT 2	Hippocampal Volume	Occupation + Social + Cognitively Stimulating + Exercise	311	0.0645456	0.476674	1.01038e-06
Episodic Memory	Hippocampal Volume	Occupation + Verbal IQ + Social + Cognitively Stimulating + Leisure	313	0.0644554	0.418456	2.30258e-06
CTT 1	Hippocampal Volume	Verbal IQ + Cognitively Stimulating + Leisure + Exercise	313	0.0643597	0.423088	1.18635e-06
Memory	Grey Matter Volume	Verbal IQ + Cognitively Stimulating + Exercise	313	0.064316	0.396666	2.39479e-06
CTT 2	Grey Matter Volume	Occupation + Social + Cognitively Stimulating + Exercise	311	0.0642298	0.475628	1.06945e-06
CTT 2	Hippocampal Volume	Occupation + Verbal IQ + Exercise	311	0.0642185	0.401267	1.07872e-06
CTT 1	Grey Matter Volume	Occupation + Verbal IQ	313	0.0641169	0.310542	1.23231e-06
Verbal Fluency	Grey Matter Volume	Education + Occupation + Verbal IQ + Social + Cognitively Stimulating + Exercise	313	0.064113	0.479373	3.8929e-06
Episodic Memory	Hippocampal Volume	Education + Occupation + Verbal IQ + Leisure + Exercise	313	0.0640785	0.428862	2.47077e-06
Global Cognition	Hippocampal Volume	Social + Cognitively Stimulating + Leisure	311	0.0640686	0.347535	8.81253e-07
CTT 2	Grey Matter Volume	Education + Occupation + Social + Leisure + Exercise	311	0.0639349	0.48725	1.13448e-06
Verbal Fluency	Mean Cortical Thickness	Education + Occupation + Verbal IQ	279	0.063787	0.351466	1.29034e-05
CTT 1	Grey Matter Volume	Education + Verbal IQ + Social + Leisure + Exercise	313	0.0637586	0.455578	1.323e-06
CTT 1	Mean Cortical Thickness	Verbal IQ + Social + Cognitively Stimulating	279	0.0637302	0.369153	2.81078e-06
Memory	Grey Matter Volume	Occupation + Verbal IQ + Social + Cognitively Stimulating + Leisure	313	0.0637198	0.416092	2.67694e-06
CTT 1	Grey Matter Volume	Verbal IQ + Cognitively Stimulating + Leisure + Exercise	313	0.0636867	0.421455	1.34199e-06
Global Cognition	Hippocampal Volume	Education + Exercise	311	0.0636775	0.366188	9.54372e-07
Episodic Memory	Mean Cortical Thickness	Occupation + Verbal IQ + Social + Cognitively Stimulating + Leisure + Exercise	279	0.0636764	0.467735	8.29525e-06
CTT 2	Hippocampal Volume	Education	311	0.063629	0.253592	1.21375e-06
CTT 2	Mean Cortical Thickness	Education + Verbal IQ + Social + Exercise	277	0.0636092	0.425474	2.27458e-06
CTT 1	Hippocampal Volume	Occupation + Verbal IQ	313	0.0635553	0.310564	1.39118e-06
Verbal Fluency	Mean Cortical Thickness	Education + Occupation + Verbal IQ + Social + Cognitively Stimulating + Exercise	279	0.0635084	0.489605	1.34987e-05
CTT 2	Mean Cortical Thickness	Social + Cognitively Stimulating + Leisure	277	0.0634031	0.34638	2.36571e-06
CTT 2	Grey Matter Volume	Education	311	0.0633068	0.253126	1.28643e-06
Episodic Memory	Hippocampal Volume	Occupation + Verbal IQ + Cognitively Stimulating + Leisure	313	0.0632903	0.374284	2.86317e-06
Global Cognition	Grey Matter Volume	Social + Cognitively Stimulating + Leisure	311	0.0632724	0.345554	1.01162e-06
CTT 2	Hippocampal Volume	Verbal IQ + Exercise	311	0.0631658	0.377959	1.33155e-06
Memory	Grey Matter Volume	Education + Occupation + Verbal IQ + Leisure + Exercise	313	0.0631536	0.426246	2.97546e-06
Verbal Fluency	Mean Cortical Thickness	Education + Verbal IQ + Social + Cognitively Stimulating + Exercise	279	0.0630957	0.458629	1.4431e-05
CTT 2	Grey Matter Volume	Verbal IQ + Exercise	311	0.0630651	0.377592	1.35016e-06
Episodic Memory	Mean Cortical Thickness	Education + Social + Cognitively Stimulating + Leisure + Exercise	279	0.0630632	0.42384	9.20254e-06
Global Cognition	Mean Cortical Thickness	Education + Social + Leisure + Exercise	277	0.0629931	0.408433	2.54056e-06
Verbal Fluency	Hippocampal Volume	Verbal IQ + Social + Cognitively Stimulating + Exercise	313	0.0629499	0.46407	4.85882e-06
CTT 2	Mean Cortical Thickness	Occupation + Social + Cognitively Stimulating + Leisure	277	0.062759	0.405349	2.67474e-06
Global Cognition	Hippocampal Volume	Education + Occupation + Exercise	311	0.062545	0.390522	1.20203e-06
Episodic Memory	Mean Cortical Thickness	Occupation + Verbal IQ + Cognitively Stimulating + Leisure + Exercise	279	0.0625318	0.422715	1.00684e-05
Global Cognition	Grey Matter Volume	Education + Exercise	311	0.0624847	0.363825	1.18806e-06
Memory	Grey Matter Volume	Occupation + Verbal IQ + Cognitively Stimulating + Leisure	313	0.0624807	0.371741	3.37374e-06
Verbal Fluency	Grey Matter Volume	Verbal IQ + Social + Cognitively Stimulating + Exercise	313	0.0624082	0.462151	5.2867e-06
Episodic Memory	Mean Cortical Thickness	Education + Social + Leisure	279	0.0623774	0.347051	1.03349e-05
CTT 1	Hippocampal Volume	Education + Occupation + Verbal IQ + Leisure + Exercise	313	0.0622025	0.431926	1.81819e-06
Verbal Fluency	Hippocampal Volume	Education + Occupation + Verbal IQ + Cognitively Stimulating + Leisure + Exercise	313	0.0621456	0.448145	5.61226e-06
CTT 2	Mean Cortical Thickness	Occupation + Social + Cognitively Stimulating	277	0.0621077	0.404902	3.02815e-06
Global Cognition	Mean Cortical Thickness	Education + Occupation + Social + Leisure + Exercise	277	0.062003	0.442465	3.06833e-06
Verbal Fluency	Hippocampal Volume	Education + Verbal IQ + Leisure + Exercise	313	0.0618774	0.42663	5.88863e-06
CTT 2	Mean Cortical Thickness	Education + Leisure	277	0.0617946	0.306652	3.21419e-06
Episodic Memory	Hippocampal Volume	Education + Cognitively Stimulating + Leisure	313	0.0617928	0.328632	3.78771e-06
CTT 1	Grey Matter Volume	Education + Occupation + Verbal IQ + Leisure + Exercise	313	0.0617146	0.430724	1.98308e-06
Global Cognition	Grey Matter Volume	Education + Occupation + Exercise	311	0.0617086	0.388016	1.39185e-06
CTT 1	Hippocampal Volume	Verbal IQ + Leisure	313	0.0616683	0.323302	2.02075e-06
Episodic Memory	Mean Cortical Thickness	Education + Cognitively Stimulating + Exercise	279	0.0616632	0.378006	1.1662e-05
Memory	Grey Matter Volume	Education + Cognitively Stimulating + Leisure	313	0.0616346	0.32866	3.95081e-06
Verbal Fluency	Grey Matter Volume	Education + Occupation + Verbal IQ + Cognitively Stimulating + Leisure + Exercise	313	0.0615463	0.446198	6.17084e-06
CTT 1	Hippocampal Volume	Verbal IQ + Social + Leisure	313	0.0614878	0.373994	2.09417e-06
CTT 2	Hippocampal Volume	Social + Cognitively Stimulating + Leisure + Exercise	311	0.0613214	0.425092	1.92498e-06
CTT 1	Hippocampal Volume	Occupation + Verbal IQ + Leisure	313	0.0612285	0.36241	2.20434e-06
CTT 1	Hippocampal Volume	Education + Verbal IQ + Exercise	313	0.0610961	0.368596	2.26278e-06
CTT 1	Grey Matter Volume	Occupation + Verbal IQ + Leisure	313	0.0610912	0.361884	2.2434e-06
CTT 1	Grey Matter Volume	Verbal IQ + Leisure	313	0.0610699	0.322253	2.25287e-06
Episodic Memory	Hippocampal Volume	Education + Occupation + Verbal IQ + Exercise	313	0.0610603	0.382025	4.343e-06
CTT 1	Hippocampal Volume	Education + Verbal IQ + Leisure + Exercise	313	0.060983	0.410018	2.31392e-06
CTT 1	Hippocampal Volume	Education + Occupation + Verbal IQ + Exercise	313	0.0609723	0.390232	2.31884e-06
Verbal Fluency	Grey Matter Volume	Education + Verbal IQ + Leisure + Exercise	313	0.0609596	0.424811	6.85554e-06
Verbal Fluency	Hippocampal Volume	Education + Verbal IQ + Social + Cognitively Stimulating	313	0.0608807	0.38384	7.03989e-06
CTT 1	Grey Matter Volume	Education + Occupation + Verbal IQ + Exercise	313	0.0608658	0.389323	2.34569e-06
CTT 1	Grey Matter Volume	Verbal IQ + Social + Leisure	313	0.0607906	0.372598	2.38083e-06
CTT 1	Grey Matter Volume	Education + Verbal IQ + Exercise	313	0.0606959	0.367502	2.42584e-06
Episodic Memory	Mean Cortical Thickness	Verbal IQ + Leisure + Exercise	279	0.0606487	0.393847	1.38443e-05
CTT 1	Hippocampal Volume	Education + Social + Cognitively Stimulating	313	0.0606233	0.361538	2.48438e-06
Verbal Fluency	Hippocampal Volume	Verbal IQ + Cognitively Stimulating + Leisure + Exercise	313	0.0604692	0.423621	7.57828e-06
CTT 1	Grey Matter Volume	Education + Social + Cognitively Stimulating	313	0.060333	0.360785	2.60632e-06
Verbal Fluency	Grey Matter Volume	Education + Verbal IQ + Social + Cognitively Stimulating	313	0.0603181	0.381645	7.69131e-06
CTT 1	Grey Matter Volume	Education + Occupation + Cognitively Stimulating	313	0.060275	0.350129	2.63634e-06
CTT 2	Hippocampal Volume	Education + Social	311	0.0602653	0.326037	2.37677e-06
Global Cognition	Mean Cortical Thickness	Education + Occupation + Leisure + Exercise	277	0.0602308	0.401132	4.30021e-06
CTT 1	Grey Matter Volume	Education + Verbal IQ + Leisure + Exercise	313	0.0601955	0.408668	2.67812e-06
Episodic Memory	Hippocampal Volume	Verbal IQ + Cognitively Stimulating + Leisure + Exercise	313	0.0601307	0.400062	5.16606e-06
Episodic Memory	Hippocampal Volume	Verbal IQ + Social + Cognitively Stimulating + Leisure + Exercise	313	0.0600804	0.434407	5.21471e-06
Global Cognition	Mean Cortical Thickness	Cognitively Stimulating + Leisure + Exercise	277	0.0600377	0.349492	4.46119e-06
Verbal Fluency	Mean Cortical Thickness	Education + Occupation + Verbal IQ + Social + Cognitively Stimulating	279	0.0599671	0.426075	2.39345e-05
CTT 1	Hippocampal Volume	Education + Occupation + Cognitively Stimulating	313	0.0599602	0.349727	2.83213e-06
Verbal Fluency	Hippocampal Volume	Education + Occupation + Verbal IQ	313	0.0598879	0.330059	8.40965e-06
Global Cognition	Hippocampal Volume	Occupation + Cognitively Stimulating + Leisure + Exercise	311	0.0598465	0.414736	2.08143e-06
Memory	Grey Matter Volume	Verbal IQ + Social + Cognitively Stimulating + Leisure + Exercise	313	0.0598174	0.434209	5.54447e-06
Memory	Grey Matter Volume	Verbal IQ + Cognitively Stimulating + Leisure + Exercise	313	0.0597877	0.399474	5.57523e-06
CTT 2	Mean Cortical Thickness	Occupation + Verbal IQ + Social	277	0.0597833	0.402762	4.71306e-06
Verbal Fluency	Grey Matter Volume	Verbal IQ + Cognitively Stimulating + Leisure + Exercise	313	0.0597831	0.421796	8.46554e-06
Verbal Fluency	Hippocampal Volume	Occupation + Verbal IQ + Social + Cognitively Stimulating + Exercise	313	0.059746	0.475596	8.626e-06
CTT 2	Hippocampal Volume	Education + Occupation + Leisure + Exercise	311	0.0597025	0.435329	2.65927e-06
CTT 2	Grey Matter Volume	Education + Social	311	0.0596752	0.324948	2.65805e-06
CTT 2	Grey Matter Volume	Social + Cognitively Stimulating + Leisure + Exercise	311	0.0595823	0.41943	2.70776e-06
Verbal Fluency	Hippocampal Volume	Education + Verbal IQ + Social + Exercise	313	0.059562	0.430364	8.91498e-06
Verbal Fluency	Mean Cortical Thickness	Occupation + Verbal IQ	279	0.0595138	0.324061	2.57538e-05
Memory	Grey Matter Volume	Education + Occupation + Verbal IQ + Exercise	313	0.0594465	0.376394	5.94138e-06
Episodic Memory	Hippocampal Volume	Education + Occupation + Social + Cognitively Stimulating	313	0.0594445	0.390151	5.87174e-06
Verbal Fluency	Grey Matter Volume	Occupation + Verbal IQ + Social + Cognitively Stimulating + Exercise	313	0.0594141	0.473929	9.04426e-06
Verbal Fluency	Grey Matter Volume	Education + Occupation + Verbal IQ	313	0.0593382	0.32743	9.16809e-06
CTT 2	Mean Cortical Thickness	Education + Occupation + Verbal IQ + Social + Exercise	277	0.0592126	0.44174	5.25321e-06
CTT 1	Mean Cortical Thickness	Education + Verbal IQ + Social + Cognitively Stimulating	279	0.0591695	0.353906	6.58036e-06
Global Cognition	Grey Matter Volume	Occupation + Cognitively Stimulating + Leisure + Exercise	311	0.0591553	0.412557	2.34165e-06
CTT 1	Hippocampal Volume	Education + Cognitively Stimulating	313	0.0591372	0.301388	3.33189e-06
CTT 1	Grey Matter Volume	Education + Cognitively Stimulating	313	0.0590403	0.301052	3.36503e-06
CTT 1	Hippocampal Volume	Occupation + Verbal IQ + Social + Leisure + Exercise	313	0.0588351	0.466464	3.53668e-06
Verbal Fluency	Grey Matter Volume	Education + Verbal IQ + Social + Exercise	313	0.0587212	0.427861	1.02399e-05
Episodic Memory	Mean Cortical Thickness	Education + Occupation + Verbal IQ + Social + Exercise	279	0.0587208	0.426802	1.9176e-05
Episodic Memory	Hippocampal Volume	Occupation + Verbal IQ + Social	313	0.0587036	0.375977	6.74203e-06
CTT 2	Grey Matter Volume	Education + Occupation + Leisure + Exercise	311	0.0586153	0.432355	3.28405e-06
Verbal Fluency	Hippocampal Volume	Occupation + Verbal IQ + Exercise	313	0.0586084	0.389154	1.05741e-05
CTT 1	Hippocampal Volume	Occupation + Verbal IQ + Social + Exercise	313	0.0585977	0.445692	3.70628e-06
Verbal Fluency	Mean Cortical Thickness	Education + Verbal IQ + Social + Cognitively Stimulating	279	0.058572	0.379578	2.99866e-05
CTT 1	Mean Cortical Thickness	Education + Verbal IQ + Cognitively Stimulating	279	0.0584788	0.300518	7.48345e-06
Episodic Memory	Hippocampal Volume	Education + Social + Cognitively Stimulating + Leisure	313	0.0584774	0.360075	7.03257e-06
CTT 1	Grey Matter Volume	Occupation + Verbal IQ + Social + Exercise	313	0.0584663	0.444955	3.76904e-06
Memory	Grey Matter Volume	Education + Occupation + Social + Cognitively Stimulating	313	0.0584487	0.386556	7.15532e-06
Memory	Grey Matter Volume	Education + Social + Cognitively Stimulating + Leisure	313	0.0583351	0.360175	7.30829e-06
Verbal Fluency	Grey Matter Volume	Occupation + Verbal IQ + Exercise	313	0.0582643	0.387274	1.11134e-05
CTT 1	Grey Matter Volume	Occupation + Verbal IQ + Social + Leisure + Exercise	313	0.0581889	0.464663	3.98126e-06
Verbal Fluency	Hippocampal Volume	Education + Occupation + Verbal IQ + Social + Cognitively Stimulating	313	0.0581403	0.40619	1.14979e-05
Verbal Fluency	Grey Matter Volume	Education + Occupation + Verbal IQ + Social + Cognitively Stimulating	313	0.0577272	0.403948	1.22358e-05
Episodic Memory	Mean Cortical Thickness	Education + Social + Cognitively Stimulating + Exercise	279	0.0576841	0.403439	2.28448e-05
CTT 1	Hippocampal Volume	Education + Occupation + Social + Cognitively Stimulating + Exercise	313	0.0576513	0.448272	4.46724e-06
Episodic Memory	Mean Cortical Thickness	Verbal IQ + Social + Leisure + Exercise	279	0.0575924	0.42067	2.32015e-05
CTT 2	Hippocampal Volume	Cognitively Stimulating + Leisure + Exercise	311	0.0575847	0.377895	4.05645e-06
CTT 1	Hippocampal Volume	Education + Occupation + Social + Cognitively Stimulating + Leisure	313	0.0575724	0.39902	4.53737e-06
Global Cognition	Mean Cortical Thickness	Occupation + Social + Cognitively Stimulating + Leisure + Exercise	277	0.0575449	0.418588	7.16683e-06
CTT 1	Grey Matter Volume	Education + Occupation + Social + Cognitively Stimulating + Exercise	313	0.0573955	0.447379	4.65644e-06
Verbal Fluency	Hippocampal Volume	Education + Verbal IQ + Cognitively Stimulating + Leisure	313	0.0573402	0.348313	1.32674e-05
Global Cognition	Hippocampal Volume	Social + Cognitively Stimulating + Leisure + Exercise	311	0.0573187	0.397052	3.4781e-06
CTT 1	Hippocampal Volume	Verbal IQ + Social + Exercise	313	0.057234	0.409966	4.85048e-06
Episodic Memory	Mean Cortical Thickness	Cognitively Stimulating	279	0.0571683	0.235833	2.49232e-05
Global Cognition	Mean Cortical Thickness	Social + Cognitively Stimulating + Leisure + Exercise	277	0.0571592	0.375317	7.7117e-06
CTT 1	Grey Matter Volume	Education + Occupation + Social + Cognitively Stimulating + Leisure	313	0.0571381	0.397794	4.89916e-06
Memory	Grey Matter Volume	Occupation + Verbal IQ + Social	313	0.0571086	0.369965	9.18352e-06
Verbal Fluency	Mean Cortical Thickness	Occupation + Verbal IQ + Social + Cognitively Stimulating + Exercise	279	0.0570644	0.477394	3.82536e-05
Episodic Memory	Hippocampal Volume	Occupation + Verbal IQ + Social + Leisure	313	0.0570151	0.391444	9.23679e-06
Verbal Fluency	Mean Cortical Thickness	Education + Verbal IQ + Cognitively Stimulating + Leisure + Exercise	279	0.0568513	0.408739	3.95928e-05
Verbal Fluency	Hippocampal Volume	Education + Occupation + Verbal IQ + Leisure + Exercise	313	0.0568228	0.426435	1.45538e-05
CTT 1	Grey Matter Volume	Verbal IQ + Social + Exercise	313	0.0567839	0.408767	5.25383e-06
CTT 2	Grey Matter Volume	Occupation + Cognitively Stimulating + Exercise	311	0.0567799	0.394474	4.73521e-06
Verbal Fluency	Grey Matter Volume	Education + Verbal IQ + Cognitively Stimulating + Leisure	313	0.0567345	0.34667	1.46161e-05
Verbal Fluency	Hippocampal Volume	Verbal IQ + Social + Cognitively Stimulating	313	0.056709	0.368822	1.48529e-05
CTT 2	Hippocampal Volume	Occupation + Cognitively Stimulating + Exercise	311	0.0566767	0.39415	4.86083e-06
CTT 2	Mean Cortical Thickness	Verbal IQ + Leisure + Exercise	277	0.0566038	0.393414	8.62249e-06
Global Cognition	Hippocampal Volume	Social + Cognitively Stimulating + Exercise	311	0.0565821	0.392775	4.03884e-06
Verbal Fluency	Mean Cortical Thickness	Verbal IQ + Social + Cognitively Stimulating + Exercise	279	0.0565449	0.446339	4.16005e-05
Verbal Fluency	Hippocampal Volume	Occupation + Verbal IQ + Cognitively Stimulating + Leisure + Exercise	313	0.05647	0.429022	1.55015e-05
Verbal Fluency	Grey Matter Volume	Verbal IQ + Social + Cognitively Stimulating	313	0.056424	0.367338	1.54516e-05
Verbal Fluency	Mean Cortical Thickness	Education + Occupation + Verbal IQ + Social + Exercise	279	0.056364	0.451592	4.28336e-05
Episodic Memory	Hippocampal Volume	Education + Occupation + Cognitively Stimulating	313	0.0563362	0.331625	1.04825e-05
Global Cognition	Grey Matter Volume	Social + Cognitively Stimulating + Leisure + Exercise	311	0.0562974	0.393883	4.18781e-06
Verbal Fluency	Mean Cortical Thickness	Education + Occupation + Verbal IQ + Cognitively Stimulating + Leisure + Exercise	279	0.0562669	0.430768	4.35101e-05
Memory	Grey Matter Volume	Occupation + Verbal IQ + Social + Leisure	313	0.0562311	0.388921	1.08132e-05
Memory	Grey Matter Volume	Education + Leisure	313	0.0561464	0.297318	1.09849e-05
Episodic Memory	Hippocampal Volume	Education + Social	313	0.0561343	0.303845	1.08843e-05
Episodic Memory	Mean Cortical Thickness	Education + Occupation + Social + Cognitively Stimulating + Leisure + Exercise	279	0.0561198	0.430829	2.97482e-05
Episodic Memory	Hippocampal Volume	Occupation + Verbal IQ + Social + Cognitively Stimulating + Exercise	313	0.0561173	0.436517	1.09188e-05
Verbal Fluency	Grey Matter Volume	Education + Occupation + Verbal IQ + Leisure + Exercise	313	0.056107	0.424229	1.63539e-05
Episodic Memory	Hippocampal Volume	Education + Leisure	313	0.0560884	0.296095	1.09777e-05
Verbal Fluency	Hippocampal Volume	Education + Occupation + Verbal IQ + Social + Exercise	313	0.0560662	0.439336	1.66623e-05
Verbal Fluency	Grey Matter Volume	Occupation + Verbal IQ + Cognitively Stimulating + Leisure + Exercise	313	0.0560246	0.42747	1.65966e-05
Episodic Memory	Mean Cortical Thickness	Occupation + Verbal IQ + Social + Cognitively Stimulating + Exercise	279	0.055977	0.437808	3.04737e-05
CTT 2	Mean Cortical Thickness	Occupation + Verbal IQ	277	0.0559251	0.302021	9.80769e-06
Global Cognition	Grey Matter Volume	Social + Cognitively Stimulating + Exercise	311	0.0559204	0.390737	4.52122e-06
CTT 1	Mean Cortical Thickness	Occupation + Verbal IQ + Social + Cognitively Stimulating	279	0.0558631	0.391908	1.2174e-05
CTT 2	Grey Matter Volume	Cognitively Stimulating + Leisure + Exercise	311	0.0558338	0.372259	5.71744e-06
Verbal Fluency	Hippocampal Volume	Occupation + Verbal IQ	313	0.0556757	0.300257	1.78671e-05
CTT 2	Mean Cortical Thickness	Education + Occupation + Verbal IQ + Exercise	277	0.0556181	0.373852	1.0396e-05
Verbal Fluency	Mean Cortical Thickness	Occupation + Verbal IQ + Social + Cognitively Stimulating	279	0.0555031	0.421112	4.92193e-05
Verbal Fluency	Grey Matter Volume	Occupation + Verbal IQ	313	0.055503	0.298455	1.82207e-05
Episodic Memory	Mean Cortical Thickness	Cognitively Stimulating + Leisure	279	0.0554918	0.264188	3.30733e-05
Episodic Memory	Mean Cortical Thickness	Education + Occupation + Cognitively Stimulating + Leisure + Exercise	279	0.0554663	0.397434	3.32164e-05
Memory	Grey Matter Volume	Education + Social	313	0.0554637	0.302506	1.24729e-05
Verbal Fluency	Mean Cortical Thickness	Occupation + Verbal IQ + Exercise	279	0.055452	0.385192	4.96267e-05
Verbal Fluency	Mean Cortical Thickness	Education + Verbal IQ + Social + Exercise	279	0.0554418	0.416841	4.97084e-05
Verbal Fluency	Grey Matter Volume	Education + Occupation + Verbal IQ + Social + Exercise	313	0.0554195	0.436593	1.84951e-05
CTT 1	Mean Cortical Thickness	Education + Verbal IQ + Social + Cognitively Stimulating + Exercise	279	0.0553978	0.398649	1.32736e-05
Global Cognition	Hippocampal Volume	Occupation + Cognitively Stimulating + Exercise	311	0.0553788	0.376404	5.15508e-06
CTT 1	Mean Cortical Thickness	Verbal IQ + Social + Cognitively Stimulating + Exercise	279	0.0552725	0.40936	1.35863e-05
Global Cognition	Grey Matter Volume	Occupation + Cognitively Stimulating + Exercise	311	0.0552381	0.375892	5.19352e-06
Memory	Grey Matter Volume	Education + Occupation + Cognitively Stimulating	313	0.0552193	0.327839	1.30531e-05
Memory	Grey Matter Volume	Occupation + Verbal IQ + Social + Cognitively Stimulating + Exercise	313	0.055136	0.43237	1.32571e-05
CTT 1	Hippocampal Volume	Verbal IQ + Social + Leisure + Exercise	313	0.0548856	0.42517	7.70571e-06
Episodic Memory	Hippocampal Volume	Occupation + Verbal IQ + Social + Cognitively Stimulating + Leisure + Exercise	313	0.0548195	0.436615	1.39047e-05
Verbal Fluency	Hippocampal Volume	Education + Occupation + Verbal IQ + Cognitively Stimulating + Leisure	313	0.0547854	0.368752	2.09492e-05
CTT 1	Hippocampal Volume	Education + Occupation + Social + Cognitively Stimulating + Leisure + Exercise	313	0.0547057	0.439833	7.98371e-06
Verbal Fluency	Hippocampal Volume	Occupation + Verbal IQ + Social + Cognitively Stimulating	313	0.0546741	0.402695	2.137e-05
Episodic Memory	Hippocampal Volume	Education + Occupation + Social + Cognitively Stimulating + Leisure	313	0.0545892	0.380099	1.45141e-05
Verbal Fluency	Grey Matter Volume	Occupation + Verbal IQ + Social + Cognitively Stimulating	313	0.0545421	0.401468	2.16396e-05
CTT 2	Hippocampal Volume	Education + Social + Leisure + Exercise	311	0.0545361	0.419705	7.44317e-06
Verbal Fluency	Hippocampal Volume	Education + Verbal IQ + Social + Cognitively Stimulating + Leisure + Exercise	313	0.0544937	0.43362	2.20703e-05
Global Cognition	Mean Cortical Thickness	Occupation + Cognitively Stimulating + Leisure + Exercise	277	0.0544345	0.376963	1.29353e-05
Global Cognition	Mean Cortical Thickness	Education + Exercise	277	0.0543736	0.31528	1.30856e-05
Memory	Grey Matter Volume	Occupation + Verbal IQ + Social + Cognitively Stimulating + Leisure + Exercise	313	0.0543722	0.435217	1.52809e-05
Verbal Fluency	Grey Matter Volume	Education + Occupation + Verbal IQ + Cognitively Stimulating + Leisure	313	0.0543404	0.367096	2.24348e-05
Verbal Fluency	Hippocampal Volume	Verbal IQ + Leisure + Exercise	313	0.0542663	0.405042	2.29859e-05
Memory	Grey Matter Volume	Education + Occupation + Social + Cognitively Stimulating + Leisure	313	0.0541612	0.378874	1.58925e-05
Episodic Memory	Hippocampal Volume	Occupation + Verbal IQ + Leisure	313	0.0541543	0.333423	1.5738e-05
CTT 1	Mean Cortical Thickness	Education + Occupation + Verbal IQ + Social + Cognitively Stimulating	279	0.0541068	0.375438	1.68717e-05
Verbal Fluency	Hippocampal Volume	Education + Occupation + Verbal IQ + Social + Cognitively Stimulating + Leisure + Exercise	313	0.0540336	0.451508	2.39617e-05
CTT 1	Grey Matter Volume	Education + Occupation + Social + Cognitively Stimulating + Leisure + Exercise	313	0.0540272	0.437708	9.04844e-06
CTT 2	Mean Cortical Thickness	Education	277	0.0540012	0.224391	1.41257e-05
CTT 1	Grey Matter Volume	Verbal IQ + Social + Leisure + Exercise	313	0.0539283	0.422805	9.22656e-06
Episodic Memory	Mean Cortical Thickness	Education + Occupation + Verbal IQ + Exercise	279	0.0539021	0.356633	4.32446e-05
Global Cognition	Hippocampal Volume	Cognitively Stimulating + Leisure + Exercise	311	0.0538649	0.353096	7.00622e-06
Verbal Fluency	Hippocampal Volume	Education + Cognitively Stimulating + Exercise	313	0.0537887	0.383192	2.50333e-05
Episodic Memory	Mean Cortical Thickness	Education + Occupation + Leisure	279	0.0537683	0.33238	4.42317e-05
Verbal Fluency	Grey Matter Volume	Education + Verbal IQ + Social + Cognitively Stimulating + Leisure + Exercise	313	0.0537325	0.431461	2.50123e-05
Episodic Memory	Hippocampal Volume	Education + Social + Cognitively Stimulating + Exercise	313	0.0536646	0.397874	1.72403e-05
CTT 1	Mean Cortical Thickness	Education + Verbal IQ + Cognitively Stimulating + Exercise	279	0.0535668	0.351383	1.86515e-05
CTT 1	Hippocampal Volume	Education + Occupation + Cognitively Stimulating + Leisure	313	0.0535583	0.351206	1.00077e-05
CTT 1	Mean Cortical Thickness	Verbal IQ + Cognitively Stimulating + Exercise	279	0.0535422	0.354658	1.87369e-05
Verbal Fluency	Mean Cortical Thickness	Verbal IQ + Social + Cognitively Stimulating	279	0.0535288	0.364707	6.76868e-05
CTT 2	Mean Cortical Thickness	Education + Occupation + Leisure	277	0.0535282	0.3421	1.54502e-05
Episodic Memory	Mean Cortical Thickness	Occupation + Verbal IQ + Social	279	0.0534876	0.368216	4.63752e-05
Verbal Fluency	Grey Matter Volume	Education + Occupation + Verbal IQ + Social + Cognitively Stimulating + Leisure + Exercise	313	0.0533933	0.449316	2.65768e-05
CTT 1	Hippocampal Volume	Education + Social + Cognitively Stimulating + Exercise	313	0.0533809	0.405638	1.03635e-05
Verbal Fluency	Grey Matter Volume	Verbal IQ + Leisure + Exercise	313	0.0533712	0.402975	2.66819e-05
Verbal Fluency	Mean Cortical Thickness	Education + Occupation + Verbal IQ + Social	279	0.0533027	0.388715	7.02007e-05
CTT 2	Mean Cortical Thickness	Verbal IQ + Social + Leisure + Exercise	277	0.0532989	0.417027	1.61361e-05
CTT 1	Grey Matter Volume	Education + Occupation + Cognitively Stimulating + Leisure	313	0.0532728	0.35039	1.04986e-05
Memory	Grey Matter Volume	Education + Social + Cognitively Stimulating + Exercise	313	0.0532661	0.396958	1.87705e-05
Memory	Grey Matter Volume	Occupation + Verbal IQ + Leisure	313	0.0532164	0.330414	1.89448e-05
CTT 2	Hippocampal Volume	Social + Cognitively Stimulating + Exercise	311	0.0532053	0.394239	9.69863e-06
Verbal Fluency	Grey Matter Volume	Education + Cognitively Stimulating + Exercise	313	0.053193	0.381461	2.75461e-05
Episodic Memory	Hippocampal Volume	Education + Cognitively Stimulating + Exercise	313	0.0530731	0.360476	1.9247e-05
Global Cognition	Mean Cortical Thickness	Cognitively Stimulating + Exercise	277	0.0530072	0.320981	1.69554e-05
Episodic Memory	Mean Cortical Thickness	Education + Occupation + Social + Leisure	279	0.0529888	0.371256	5.04444e-05
Episodic Memory	Hippocampal Volume	Education + Occupation + Cognitively Stimulating + Leisure	313	0.0529669	0.341669	1.96313e-05
Global Cognition	Grey Matter Volume	Cognitively Stimulating + Leisure + Exercise	311	0.0529083	0.350091	8.3341e-06
CTT 1	Hippocampal Volume	Occupation + Verbal IQ + Leisure + Exercise	313	0.0528741	0.401115	1.14505e-05
CTT 1	Grey Matter Volume	Education + Social + Cognitively Stimulating + Exercise	313	0.0527762	0.403908	1.15776e-05
CTT 2	Grey Matter Volume	Education + Social + Leisure + Exercise	311	0.0527717	0.414547	1.05167e-05
CTT 1	Grey Matter Volume	Occupation + Social + Cognitively Stimulating	313	0.0527313	0.366822	1.16804e-05
Episodic Memory	Mean Cortical Thickness	Education + Social	279	0.0527129	0.286083	5.28462e-05
Memory	Grey Matter Volume	Education + Cognitively Stimulating + Exercise	313	0.0525759	0.359158	2.13406e-05
Memory	Grey Matter Volume	Education + Occupation + Cognitively Stimulating + Leisure	313	0.0524938	0.340258	2.16687e-05
Verbal Fluency	Hippocampal Volume	Verbal IQ + Cognitively Stimulating + Leisure	313	0.0524727	0.324772	3.16687e-05
Verbal Fluency	Mean Cortical Thickness	Education + Verbal IQ + Leisure + Exercise	279	0.0524634	0.388691	8.03796e-05
CTT 1	Grey Matter Volume	Occupation + Verbal IQ + Leisure + Exercise	313	0.0524386	0.399825	1.23737e-05
CTT 1	Hippocampal Volume	Occupation + Social + Cognitively Stimulating	313	0.0523828	0.365759	1.2613e-05
CTT 2	Hippocampal Volume	Education + Leisure + Exercise	311	0.0523501	0.386075	1.14959e-05
CTT 2	Grey Matter Volume	Social + Cognitively Stimulating + Exercise	311	0.0523494	0.391321	1.14382e-05
Verbal Fluency	Hippocampal Volume	Education + Verbal IQ + Leisure	313	0.0523269	0.31829	3.25042e-05
CTT 1	Mean Cortical Thickness	Verbal IQ	279	0.0520541	0.218708	2.46982e-05
CTT 2	Hippocampal Volume	Education + Occupation + Social + Exercise	311	0.0520302	0.418966	1.22504e-05
Verbal Fluency	Grey Matter Volume	Verbal IQ + Cognitively Stimulating + Leisure	313	0.0520212	0.323514	3.3968e-05
Episodic Memory	Hippocampal Volume	Occupation + Verbal IQ	313	0.0520023	0.274816	2.3491e-05
CTT 1	Mean Cortical Thickness	Occupation + Verbal IQ + Cognitively Stimulating	279	0.0519938	0.31948	2.4976e-05
Episodic Memory	Hippocampal Volume	Verbal IQ + Social + Leisure + Exercise	313	0.0519402	0.404614	2.37639e-05
Episodic Memory	Mean Cortical Thickness	Occupation + Verbal IQ + Cognitively Stimulating + Exercise	279	0.0517834	0.372693	6.18103e-05
Memory	Grey Matter Volume	Verbal IQ + Social + Leisure + Exercise	313	0.0517474	0.405165	2.48932e-05
CTT 2	Mean Cortical Thickness	Education + Social + Leisure	277	0.0517426	0.325164	2.16677e-05
Verbal Fluency	Mean Cortical Thickness	Education + Occupation + Verbal IQ + Leisure + Exercise	279	0.0516724	0.410521	9.13189e-05
Global Cognition	Mean Cortical Thickness	Education + Social + Exercise	277	0.0515808	0.347817	2.2217e-05
Verbal Fluency	Grey Matter Volume	Education + Verbal IQ + Leisure	313	0.051547	0.316476	3.69739e-05
Verbal Fluency	Mean Cortical Thickness	Education + Occupation + Verbal IQ + Cognitively Stimulating + Leisure	279	0.0515468	0.362852	9.31872e-05
CTT 2	Grey Matter Volume	Education + Occupation + Social + Exercise	311	0.0515273	0.417453	1.34695e-05
CTT 1	Hippocampal Volume	Education + Social + Cognitively Stimulating + Leisure	313	0.0515247	0.345503	1.4933e-05
Verbal Fluency	Hippocampal Volume	Education + Verbal IQ + Social	313	0.0515046	0.32935	3.76464e-05
Global Cognition	Hippocampal Volume	Cognitively Stimulating + Exercise	311	0.0514672	0.333925	1.13845e-05
Episodic Memory	Hippocampal Volume	Verbal IQ + Leisure + Exercise	313	0.051443	0.37348	2.60671e-05
CTT 1	Hippocampal Volume	Education + Occupation + Cognitively Stimulating + Exercise	313	0.0514309	0.381563	1.5211e-05
CTT 1	Grey Matter Volume	Education + Occupation + Cognitively Stimulating + Exercise	313	0.0513733	0.38122	1.52615e-05
CTT 2	Mean Cortical Thickness	Education + Occupation + Social + Leisure	277	0.0513646	0.376822	2.32748e-05
Global Cognition	Mean Cortical Thickness	Social + Cognitively Stimulating + Exercise	277	0.0513055	0.35604	2.34066e-05
Verbal Fluency	Mean Cortical Thickness	Education + Verbal IQ + Social	279	0.0512469	0.331842	9.78061e-05
Episodic Memory	Hippocampal Volume	Occupation + Verbal IQ + Cognitively Stimulating + Leisure + Exercise	313	0.051229	0.386988	2.7126e-05
Memory	Grey Matter Volume	Verbal IQ + Leisure + Exercise	313	0.0512	0.373791	2.75587e-05
Global Cognition	Mean Cortical Thickness	Occupation + Social + Cognitively Stimulating + Exercise	277	0.0511835	0.394587	2.39533e-05
CTT 2	Mean Cortical Thickness	Occupation + Verbal IQ + Social + Leisure + Exercise	277	0.0511701	0.438616	2.41478e-05
CTT 2	Mean Cortical Thickness	Cognitively Stimulating + Leisure + Exercise	277	0.0511347	0.342803	2.43103e-05
Global Cognition	Grey Matter Volume	Cognitively Stimulating + Exercise	311	0.0510546	0.33265	1.21372e-05
Memory	Grey Matter Volume	Education + Social + Leisure	313	0.0509222	0.325024	2.90182e-05
Episodic Memory	Hippocampal Volume	Education + Social + Leisure	313	0.0509151	0.323967	2.87566e-05
Episodic Memory	Hippocampal Volume	Verbal IQ + Social + Exercise	313	0.0508558	0.378047	2.9076e-05
Verbal Fluency	Grey Matter Volume	Education + Verbal IQ + Social	313	0.0507886	0.326822	4.23437e-05
Global Cognition	Mean Cortical Thickness	Education + Occupation + Social + Exercise	277	0.0507808	0.384665	2.58515e-05
CTT 1	Grey Matter Volume	Education + Social + Cognitively Stimulating + Leisure	313	0.0507713	0.343481	1.71817e-05
CTT 1	Hippocampal Volume	Verbal IQ + Leisure + Exercise	313	0.0507229	0.379098	1.74838e-05
Verbal Fluency	Mean Cortical Thickness	Education + Verbal IQ + Cognitively Stimulating + Leisure	279	0.0506771	0.325625	0.000107221
Memory	Grey Matter Volume	Occupation + Verbal IQ + Cognitively Stimulating + Leisure + Exercise	313	0.0506682	0.384993	3.04205e-05
CTT 1	Mean Cortical Thickness	Education + Occupation + Verbal IQ + Social + Cognitively Stimulating + Exercise	279	0.0506504	0.405606	3.20454e-05
CTT 1	Hippocampal Volume	Verbal IQ + Exercise	313	0.0505937	0.332705	1.79338e-05
Episodic Memory	Hippocampal Volume	Occupation + Verbal IQ + Cognitively Stimulating + Exercise	313	0.0505752	0.368901	3.06335e-05
CTT 2	Grey Matter Volume	Education + Leisure + Exercise	311	0.0504969	0.380854	1.65306e-05
CTT 1	Grey Matter Volume	Verbal IQ + Exercise	313	0.0503322	0.331764	1.87325e-05
CTT 1	Mean Cortical Thickness	Education + Occupation + Verbal IQ + Cognitively Stimulating	279	0.0502768	0.315028	3.43447e-05
CTT 1	Mean Cortical Thickness	Education + Verbal IQ + Social + Cognitively Stimulating + Leisure	279	0.0501156	0.336449	3.53865e-05
Memory	Grey Matter Volume	Occupation + Verbal IQ	313	0.0500677	0.268453	3.40109e-05
Memory	Grey Matter Volume	Education + Cognitively Stimulating + Leisure + Exercise	313	0.050017	0.362368	3.43326e-05
Episodic Memory	Hippocampal Volume	Education + Cognitively Stimulating + Leisure + Exercise	313	0.0500061	0.361571	3.40539e-05
Memory	Grey Matter Volume	Verbal IQ + Social + Exercise	313	0.0499535	0.375061	3.47401e-05
Memory	Grey Matter Volume	Education + Social + Cognitively Stimulating + Leisure + Exercise	313	0.0498364	0.388239	3.55042e-05
Episodic Memory	Hippocampal Volume	Education + Social + Cognitively Stimulating + Leisure + Exercise	313	0.0498352	0.387397	3.51533e-05
CTT 1	Grey Matter Volume	Verbal IQ + Leisure + Exercise	313	0.0498224	0.376922	2.07092e-05
Verbal Fluency	Hippocampal Volume	Occupation + Verbal IQ + Cognitively Stimulating + Leisure	313	0.0498215	0.350648	5.0846e-05
CTT 1	Mean Cortical Thickness	Verbal IQ + Cognitively Stimulating + Leisure	279	0.0497754	0.292275	3.76905e-05
Verbal Fluency	Grey Matter Volume	Occupation + Verbal IQ + Cognitively Stimulating + Leisure	313	0.0495686	0.349624	5.26622e-05
Verbal Fluency	Mean Cortical Thickness	Education + Occupation + Verbal IQ + Social + Cognitively Stimulating + Leisure + Exercise	279	0.0495683	0.439929	0.000128216
CTT 1	Grey Matter Volume	Occupation + Verbal IQ + Exercise	313	0.0495414	0.345712	2.18866e-05
CTT 1	Hippocampal Volume	Education + Occupation + Cognitively Stimulating + Leisure + Exercise	313	0.0495281	0.390365	2.21142e-05
Memory	Grey Matter Volume	Occupation + Verbal IQ + Cognitively Stimulating + Exercise	313	0.0494507	0.364195	3.81417e-05
CTT 1	Hippocampal Volume	Occupation + Verbal IQ + Exercise	313	0.0493804	0.345806	2.27655e-05
Episodic Memory	Mean Cortical Thickness	Education + Leisure + Exercise	279	0.0492907	0.346956	9.40776e-05
CTT 1	Mean Cortical Thickness	Education + Verbal IQ + Cognitively Stimulating + Leisure	279	0.0492622	0.297818	4.14532e-05
Verbal Fluency	Hippocampal Volume	Verbal IQ + Social + Exercise	313	0.0492526	0.392845	5.6282e-05
Verbal Fluency	Hippocampal Volume	Education + Occupation + Verbal IQ + Social	313	0.0492477	0.359859	5.63315e-05
CTT 1	Mean Cortical Thickness	Verbal IQ + Social + Cognitively Stimulating + Leisure	279	0.0490245	0.332173	4.33208e-05
CTT 1	Mean Cortical Thickness	Education + Verbal IQ + Social + Cognitively Stimulating + Leisure + Exercise	279	0.0490173	0.382231	4.33784e-05
CTT 2	Hippocampal Volume	Occupation + Social + Leisure	311	0.0489861	0.352921	2.24252e-05
CTT 1	Grey Matter Volume	Education + Occupation + Cognitively Stimulating + Leisure + Exercise	313	0.0489838	0.38862	2.44241e-05
Verbal Fluency	Hippocampal Volume	Education + Occupation + Verbal IQ + Leisure	313	0.0489606	0.339337	5.92944e-05
Verbal Fluency	Mean Cortical Thickness	Occupation + Verbal IQ + Cognitively Stimulating + Leisure + Exercise	279	0.0489548	0.403933	0.000141551
Verbal Fluency	Hippocampal Volume	Occupation + Verbal IQ + Leisure + Exercise	313	0.0489478	0.398658	5.94292e-05
Verbal Fluency	Mean Cortical Thickness	Verbal IQ + Cognitively Stimulating + Leisure + Exercise	279	0.0488383	0.379016	0.000144236
CTT 1	Hippocampal Volume	Education + Social + Cognitively Stimulating + Leisure + Exercise	313	0.0488273	0.39198	2.538e-05
CTT 1	Grey Matter Volume	Occupation + Cognitively Stimulating	313	0.0488134	0.291924	2.52566e-05
Verbal Fluency	Grey Matter Volume	Education + Occupation + Verbal IQ + Social	313	0.0487255	0.357171	6.12285e-05
CTT 1	Mean Cortical Thickness	Occupation + Verbal IQ + Social + Cognitively Stimulating + Exercise	279	0.0487252	0.409217	4.5792e-05
Verbal Fluency	Grey Matter Volume	Verbal IQ + Social + Exercise	313	0.0485766	0.390538	6.28795e-05
Verbal Fluency	Hippocampal Volume	Education + Occupation + Cognitively Stimulating + Exercise	313	0.0485431	0.382916	6.38828e-05
CTT 2	Mean Cortical Thickness	Occupation + Verbal IQ + Leisure + Exercise	277	0.048402	0.384569	4.07658e-05
Verbal Fluency	Grey Matter Volume	Education + Occupation + Verbal IQ + Leisure	313	0.0483868	0.337307	6.50488e-05
Verbal Fluency	Grey Matter Volume	Occupation + Verbal IQ + Leisure + Exercise	313	0.0483783	0.396695	6.51475e-05
CTT 1	Hippocampal Volume	Education + Cognitively Stimulating + Exercise	313	0.0483236	0.351612	2.80212e-05
Verbal Fluency	Grey Matter Volume	Education + Occupation + Cognitively Stimulating + Exercise	313	0.0482402	0.38159	6.67761e-05
Verbal Fluency	Hippocampal Volume	Occupation + Verbal IQ + Social + Cognitively Stimulating + Leisure + Exercise	313	0.0482146	0.432366	6.77409e-05
CTT 2	Mean Cortical Thickness	Social + Cognitively Stimulating + Leisure + Exercise	277	0.0481957	0.366287	4.23874e-05
CTT 1	Hippocampal Volume	Education + Cognitively Stimulating + Leisure	313	0.0481767	0.296622	2.88423e-05
Verbal Fluency	Hippocampal Volume	Education + Verbal IQ + Social + Leisure + Exercise	313	0.0481728	0.407667	6.8248e-05
Episodic Memory	Mean Cortical Thickness	Education + Occupation + Social + Cognitively Stimulating + Exercise	279	0.0481277	0.398678	0.000114441
Verbal Fluency	Hippocampal Volume	Education + Occupation + Verbal IQ + Social + Leisure + Exercise	313	0.0481097	0.426923	6.90222e-05
CTT 2	Grey Matter Volume	Occupation + Social + Leisure	311	0.0480183	0.34981	2.7046e-05
CTT 1	Hippocampal Volume	Occupation + Cognitively Stimulating	313	0.0479801	0.28956	2.99782e-05
CTT 1	Mean Cortical Thickness	Verbal IQ + Social	279	0.0479221	0.296743	5.31419e-05
CTT 1	Grey Matter Volume	Education + Social + Cognitively Stimulating + Leisure + Exercise	313	0.047862	0.388925	3.04538e-05
CTT 1	Grey Matter Volume	Education + Cognitively Stimulating + Exercise	313	0.0478522	0.350258	3.05131e-05
Episodic Memory	Mean Cortical Thickness	Social + Cognitively Stimulating + Leisure	279	0.0478274	0.291888	0.000120379
CTT 1	Mean Cortical Thickness	Education + Verbal IQ + Cognitively Stimulating + Leisure + Exercise	279	0.0477236	0.347396	5.51329e-05
Verbal Fluency	Grey Matter Volume	Occupation + Verbal IQ + Social + Cognitively Stimulating + Leisure + Exercise	313	0.0476848	0.430366	7.37452e-05
CTT 2	Mean Cortical Thickness	Occupation + Social + Cognitively Stimulating + Leisure + Exercise	277	0.0476786	0.404955	4.67398e-05
CTT 2	Hippocampal Volume	Cognitively Stimulating + Exercise	311	0.047655	0.332595	2.92063e-05
Episodic Memory	Hippocampal Volume	Education + Occupation + Social + Cognitively Stimulating + Exercise	313	0.0476542	0.398697	5.27331e-05
CTT 1	Mean Cortical Thickness	Education + Occupation + Verbal IQ + Social + Cognitively Stimulating + Leisure	279	0.0476122	0.358561	5.62823e-05
Episodic Memory	Hippocampal Volume	Verbal IQ + Exercise	313	0.0475378	0.31549	5.38864e-05
Verbal Fluency	Hippocampal Volume	Occupation + Verbal IQ + Social + Exercise	313	0.047484	0.414433	7.71787e-05
Verbal Fluency	Mean Cortical Thickness	Education + Cognitively Stimulating + Exercise	279	0.0474825	0.358235	0.000179488
CTT 1	Grey Matter Volume	Education + Cognitively Stimulating + Leisure	313	0.0474794	0.294871	3.28338e-05
Verbal Fluency	Grey Matter Volume	Education + Occupation + Verbal IQ + Social + Leisure + Exercise	313	0.0473903	0.424456	7.77301e-05
Episodic Memory	Mean Cortical Thickness	Occupation + Verbal IQ + Social + Leisure + Exercise	279	0.0473791	0.408384	0.000129823
Verbal Fluency	Grey Matter Volume	Education + Verbal IQ + Social + Leisure + Exercise	313	0.0473099	0.405374	7.88558e-05
Verbal Fluency	Hippocampal Volume	Education + Occupation + Verbal IQ + Social + Cognitively Stimulating + Leisure	313	0.0472894	0.377141	7.99066e-05
Verbal Fluency	Mean Cortical Thickness	Education + Occupation + Verbal IQ + Leisure	279	0.0471321	0.339233	0.000189924
Episodic Memory	Hippocampal Volume	Education + Occupation + Social + Cognitively Stimulating + Leisure + Exercise	313	0.0471184	0.399321	5.82556e-05
CTT 2	Grey Matter Volume	Cognitively Stimulating + Exercise	311	0.0470522	0.33055	3.27649e-05
Verbal Fluency	Grey Matter Volume	Occupation + Verbal IQ + Social + Exercise	313	0.0470449	0.412293	8.26798e-05
Episodic Memory	Mean Cortical Thickness	Occupation + Verbal IQ	279	0.0470441	0.266781	0.000137361
Memory	Grey Matter Volume	Education + Occupation + Social + Cognitively Stimulating + Exercise	313	0.0470253	0.396148	5.98438e-05
Verbal Fluency	Mean Cortical Thickness	Education + Verbal IQ + Social + Cognitively Stimulating + Leisure + Exercise	279	0.0469993	0.403472	0.000194036
Verbal Fluency	Hippocampal Volume	Education + Cognitively Stimulating	313	0.0469667	0.277445	8.46458e-05
Memory	Grey Matter Volume	Education + Occupation + Social + Cognitively Stimulating + Leisure + Exercise	313	0.0468735	0.398839	6.15538e-05
Verbal Fluency	Grey Matter Volume	Education + Occupation + Verbal IQ + Social + Cognitively Stimulating + Leisure	313	0.0468	0.375224	8.63792e-05
Verbal Fluency	Mean Cortical Thickness	Education + Verbal IQ + Leisure	279	0.0466863	0.298898	0.000204083
Verbal Fluency	Grey Matter Volume	Education + Cognitively Stimulating	313	0.0466357	0.276384	8.89532e-05
Verbal Fluency	Hippocampal Volume	Verbal IQ + Social + Cognitively Stimulating + Leisure + Exercise	313	0.0465794	0.403886	9.0705e-05
Verbal Fluency	Hippocampal Volume	Education + Verbal IQ + Social + Cognitively Stimulating + Leisure	313	0.0465095	0.348775	9.18446e-05
Verbal Fluency	Mean Cortical Thickness	Occupation + Verbal IQ + Social + Exercise	279	0.0464968	0.421611	0.000210415
CTT 1	Mean Cortical Thickness	Education + Occupation + Verbal IQ + Cognitively Stimulating + Exercise	279	0.0464547	0.349483	6.97452e-05
CTT 1	Hippocampal Volume	Occupation + Social + Cognitively Stimulating + Leisure	313	0.0464119	0.347604	4.07961e-05
Verbal Fluency	Hippocampal Volume	Verbal IQ + Leisure	313	0.0463739	0.289601	9.40942e-05
CTT 1	Mean Cortical Thickness	Verbal IQ + Social + Cognitively Stimulating + Leisure + Exercise	279	0.0463371	0.376723	7.12814e-05
Memory	Grey Matter Volume	Verbal IQ + Exercise	313	0.0463209	0.31135	6.82059e-05
CTT 1	Mean Cortical Thickness	Education + Occupation + Verbal IQ + Social + Cognitively Stimulating + Leisure + Exercise	279	0.0462931	0.394387	7.18647e-05
Verbal Fluency	Mean Cortical Thickness	Education + Occupation + Cognitively Stimulating + Exercise	279	0.0462515	0.379967	0.000218908
Episodic Memory	Hippocampal Volume	Education + Occupation + Social	313	0.0462157	0.329845	6.88991e-05
Episodic Memory	Hippocampal Volume	Education + Occupation + Social + Leisure	313	0.0461996	0.348268	6.91055e-05
Verbal Fluency	Mean Cortical Thickness	Occupation + Verbal IQ + Social	279	0.0461986	0.369577	0.000220784
CTT 1	Mean Cortical Thickness	Education + Verbal IQ + Social	279	0.0461277	0.292052	7.41008e-05
Episodic Memory	Hippocampal Volume	Occupation + Verbal IQ + Social + Leisure + Exercise	313	0.0461161	0.404	7.01868e-05
CTT 1	Grey Matter Volume	Occupation + Social + Cognitively Stimulating + Leisure	313	0.0460264	0.34627	4.36911e-05
CTT 1	Hippocampal Volume	Education + Occupation + Social	313	0.0459957	0.336371	4.42713e-05
CTT 1	Grey Matter Volume	Education + Occupation + Social	313	0.0459472	0.335948	4.43768e-05
Verbal Fluency	Grey Matter Volume	Education + Verbal IQ + Social + Cognitively Stimulating + Leisure	313	0.0459049	0.34687	0.000101364
CTT 1	Mean Cortical Thickness	Occupation + Verbal IQ + Social + Cognitively Stimulating + Leisure	279	0.0459041	0.354613	7.72342e-05
Verbal Fluency	Grey Matter Volume	Verbal IQ + Social + Cognitively Stimulating + Leisure + Exercise	313	0.0458956	0.401607	0.000101533
CTT 1	Grey Matter Volume	Cognitively Stimulating	313	0.0458952	0.223458	4.48327e-05
Memory	Grey Matter Volume	Education + Occupation + Social + Leisure	313	0.0458079	0.347322	7.50216e-05
Verbal Fluency	Grey Matter Volume	Verbal IQ + Leisure	313	0.0456998	0.287956	0.000105149
Memory	Grey Matter Volume	Occupation + Verbal IQ + Social + Leisure + Exercise	313	0.0456826	0.402762	7.67882e-05
CTT 1	Hippocampal Volume	Education + Occupation + Social + Leisure	313	0.0456697	0.353959	4.71994e-05
CTT 1	Hippocampal Volume	Cognitively Stimulating	313	0.0454399	0.22234	4.93786e-05
Episodic Memory	Mean Cortical Thickness	Education + Social + Leisure + Exercise	279	0.0454067	0.358309	0.000180992
Episodic Memory	Mean Cortical Thickness	Education + Occupation + Cognitively Stimulating + Exercise	279	0.0452852	0.348133	0.000184735
Verbal Fluency	Mean Cortical Thickness	Occupation + Verbal IQ + Cognitively Stimulating + Leisure	279	0.0452811	0.340325	0.000256002
CTT 1	Mean Cortical Thickness	Education + Occupation + Verbal IQ + Cognitively Stimulating + Leisure	279	0.0452523	0.315378	8.71455e-05
CTT 2	Mean Cortical Thickness	Occupation + Cognitively Stimulating + Leisure + Exercise	277	0.0452358	0.365228	7.41599e-05
Memory	Grey Matter Volume	Education + Occupation + Social	313	0.045218	0.326027	8.37059e-05
CTT 1	Grey Matter Volume	Education + Occupation + Social + Leisure	313	0.0450834	0.352221	5.25894e-05
CTT 1	Mean Cortical Thickness	Verbal IQ + Cognitively Stimulating + Leisure + Exercise	279	0.0450783	0.337788	9.00003e-05
CTT 1	Hippocampal Volume	Education + Cognitively Stimulating + Leisure + Exercise	313	0.044813	0.349888	5.58491e-05
Verbal Fluency	Mean Cortical Thickness	Education + Occupation + Verbal IQ + Social + Cognitively Stimulating + Leisure	279	0.0447793	0.374852	0.000277588
CTT 2	Hippocampal Volume	Education + Occupation + Exercise	311	0.0447493	0.341916	5.19778e-05
CTT 2	Grey Matter Volume	Education + Occupation + Exercise	311	0.0445634	0.341306	5.36936e-05
Global Cognition	Mean Cortical Thickness	Occupation + Cognitively Stimulating + Exercise	277	0.044517	0.325232	8.45392e-05
CTT 1	Hippocampal Volume	Social + Cognitively Stimulating	313	0.0444455	0.281767	6.00292e-05
CTT 1	Grey Matter Volume	Social + Cognitively Stimulating	313	0.0443917	0.281599	6.02484e-05
Verbal Fluency	Mean Cortical Thickness	Verbal IQ + Social + Exercise	279	0.044377	0.378904	0.000296205
Verbal Fluency	Mean Cortical Thickness	Education + Cognitively Stimulating	279	0.0443066	0.267733	0.000299588
CTT 1	Mean Cortical Thickness	Occupation + Verbal IQ + Cognitively Stimulating + Leisure	279	0.0442947	0.312244	0.000104058
Verbal Fluency	Mean Cortical Thickness	Education + Occupation + Verbal IQ + Social + Leisure + Exercise	279	0.0442867	0.417507	0.00030055
Global Cognition	Mean Cortical Thickness	Education + Occupation + Exercise	277	0.0442794	0.313982	8.84224e-05
Verbal Fluency	Mean Cortical Thickness	Verbal IQ + Cognitively Stimulating + Leisure	279	0.0438938	0.295871	0.000320222
CTT 1	Grey Matter Volume	Education + Cognitively Stimulating + Leisure + Exercise	313	0.0438802	0.346952	6.66209e-05
Verbal Fluency	Hippocampal Volume	Verbal IQ + Social	313	0.0438783	0.296494	0.000146916
Verbal Fluency	Mean Cortical Thickness	Verbal IQ + Social	279	0.0437803	0.305752	0.00032614
Episodic Memory	Hippocampal Volume	Education + Occupation + Cognitively Stimulating + Leisure + Exercise	313	0.0436379	0.358453	0.000111254
CTT 1	Mean Cortical Thickness	Education + Verbal IQ	279	0.0435175	0.223827	0.000120168
Verbal Fluency	Mean Cortical Thickness	Education + Occupation + Cognitively Stimulating	279	0.0434951	0.31661	0.000341502
Episodic Memory	Mean Cortical Thickness	Occupation + Verbal IQ + Leisure + Exercise	279	0.0434793	0.351754	0.000250433
CTT 1	Mean Cortical Thickness	Education + Occupation + Verbal IQ + Cognitively Stimulating + Leisure + Exercise	279	0.043417	0.351018	0.000122423
Verbal Fluency	Grey Matter Volume	Verbal IQ + Social	313	0.0433949	0.294382	0.000158758
Memory	Grey Matter Volume	Education + Occupation + Cognitively Stimulating + Leisure + Exercise	313	0.0433532	0.357655	0.00011834
CTT 1	Mean Cortical Thickness	Occupation + Verbal IQ + Social + Cognitively Stimulating + Leisure + Exercise	279	0.043322	0.386512	0.000124596
Episodic Memory	Mean Cortical Thickness	Occupation + Cognitively Stimulating + Leisure	279	0.043221	0.286702	0.000261574
Episodic Memory	Hippocampal Volume	Education + Occupation + Leisure	313	0.0430978	0.300218	0.000123004
Episodic Memory	Mean Cortical Thickness	Occupation + Social + Cognitively Stimulating + Leisure	279	0.043068	0.324198	0.000268408
Verbal Fluency	Hippocampal Volume	Occupation + Verbal IQ + Social	313	0.0430129	0.339828	0.000171466
Verbal Fluency	Grey Matter Volume	Occupation + Verbal IQ + Social	313	0.0427448	0.337973	0.000178325
Memory	Grey Matter Volume	Education + Occupation + Leisure	313	0.0426285	0.298905	0.000135387
Episodic Memory	Hippocampal Volume	Education + Occupation + Cognitively Stimulating + Exercise	313	0.0425664	0.339581	0.000135774
CTT 1	Mean Cortical Thickness	Occupation + Verbal IQ + Cognitively Stimulating + Exercise	279	0.0425617	0.338504	0.000143436
Episodic Memory	Mean Cortical Thickness	Social + Cognitively Stimulating	279	0.0424412	0.264162	0.000298314
CTT 2	Mean Cortical Thickness	Education + Leisure + Exercise	277	0.0423833	0.331072	0.000127105
Verbal Fluency	Mean Cortical Thickness	Verbal IQ + Leisure + Exercise	279	0.0423645	0.355495	0.000409872
CTT 1	Hippocampal Volume	Education + Occupation + Social + Leisure + Exercise	313	0.0423423	0.390251	9.0727e-05
Episodic Memory	Hippocampal Volume	Occupation + Verbal IQ + Social + Exercise	313	0.0422783	0.370347	0.000143244
CTT 1	Hippocampal Volume	Occupation + Social + Cognitively Stimulating + Exercise	313	0.0422742	0.379111	9.19498e-05
CTT 1	Grey Matter Volume	Occupation + Social + Cognitively Stimulating + Exercise	313	0.0421513	0.378587	9.35787e-05
Verbal Fluency	Hippocampal Volume	Education + Occupation + Cognitively Stimulating	313	0.0420261	0.302443	0.000204516
Verbal Fluency	Mean Cortical Thickness	Occupation + Verbal IQ + Leisure + Exercise	279	0.0420183	0.373449	0.000433434
CTT 1	Mean Cortical Thickness	Education + Verbal IQ + Social + Exercise	279	0.0419823	0.336486	0.000159683
CTT 1	Mean Cortical Thickness	Education + Occupation + Verbal IQ + Social	279	0.0419744	0.319986	0.000159916
Verbal Fluency	Grey Matter Volume	Education + Occupation + Cognitively Stimulating	313	0.0419494	0.301723	0.000205578
Verbal Fluency	Mean Cortical Thickness	Occupation + Verbal IQ + Social + Cognitively Stimulating + Leisure + Exercise	279	0.0419031	0.409779	0.000441566
Memory	Grey Matter Volume	Education + Occupation + Cognitively Stimulating + Exercise	313	0.0418653	0.336658	0.000156
Episodic Memory	Mean Cortical Thickness	Verbal IQ + Social + Exercise	279	0.0418559	0.340733	0.000329242
CTT 2	Mean Cortical Thickness	Education + Occupation + Social	277	0.0418414	0.326924	0.000140802
CTT 2	Mean Cortical Thickness	Education + Social	277	0.0418379	0.262425	0.000140896
CTT 1	Mean Cortical Thickness	Education + Cognitively Stimulating	279	0.0416611	0.240833	0.000169468
Verbal Fluency	Hippocampal Volume	Occupation + Verbal IQ + Leisure	313	0.0416551	0.308776	0.000218527
CTT 2	Mean Cortical Thickness	Cognitively Stimulating + Exercise	277	0.0416083	0.302249	0.00014714
CTT 1	Grey Matter Volume	Education + Occupation + Social + Leisure + Exercise	313	0.0415504	0.387506	0.00010531
Verbal Fluency	Mean Cortical Thickness	Education + Verbal IQ + Social + Leisure + Exercise	279	0.0414244	0.378012	0.000477056
Global Cognition	Hippocampal Volume	Occupation + Social + Leisure	311	0.0414005	0.313448	8.70301e-05
Verbal Fluency	Mean Cortical Thickness	Education + Verbal IQ + Social + Cognitively Stimulating + Leisure	279	0.0413589	0.329484	0.000482125
Memory	Grey Matter Volume	Occupation + Verbal IQ + Social + Exercise	313	0.041326	0.365958	0.000172435
CTT 1	Hippocampal Volume	Occupation + Social + Cognitively Stimulating + Leisure + Exercise	313	0.0412856	0.378671	0.000111651
Verbal Fluency	Grey Matter Volume	Occupation + Verbal IQ + Leisure	313	0.0412847	0.307299	0.000231529
CTT 1	Mean Cortical Thickness	Education + Verbal IQ + Social + Leisure	279	0.0412022	0.298734	0.000184499
Verbal Fluency	Hippocampal Volume	Occupation + Verbal IQ + Social + Cognitively Stimulating + Leisure	313	0.041069	0.352702	0.000242651
Episodic Memory	Mean Cortical Thickness	Education + Occupation + Social	279	0.0410644	0.313978	0.00037624
CTT 1	Hippocampal Volume	Occupation + Cognitively Stimulating + Leisure	313	0.0409936	0.289816	0.000118242
Episodic Memory	Hippocampal Volume	Education + Occupation	313	0.0408603	0.252076	0.000186457
CTT 1	Grey Matter Volume	Occupation + Cognitively Stimulating + Leisure	313	0.0408034	0.289167	0.000121963
Episodic Memory	Hippocampal Volume	Occupation + Verbal IQ + Leisure + Exercise	313	0.0408026	0.344704	0.000188469
Verbal Fluency	Grey Matter Volume	Occupation + Verbal IQ + Social + Cognitively Stimulating + Leisure	313	0.0407242	0.351244	0.000255948
Global Cognition	Grey Matter Volume	Occupation + Social + Leisure	311	0.0406976	0.311125	9.87587e-05
CTT 2	Hippocampal Volume	Education + Social + Exercise	311	0.0406514	0.340183	0.000117149
Verbal Fluency	Hippocampal Volume	Education + Occupation + Verbal IQ + Social + Leisure	313	0.0406494	0.346597	0.000261543
CTT 1	Grey Matter Volume	Occupation + Social + Cognitively Stimulating + Leisure + Exercise	313	0.0406062	0.375802	0.000126785
CTT 2	Hippocampal Volume	Occupation + Leisure	311	0.0404703	0.27929	0.000121432
CTT 1	Mean Cortical Thickness	Education + Social + Cognitively Stimulating	279	0.0403996	0.282402	0.000214067
Memory	Grey Matter Volume	Education + Social + Leisure + Exercise	313	0.0403114	0.350212	0.000208199
CTT 2	Mean Cortical Thickness	Education + Occupation	277	0.0402549	0.260572	0.000189993
Memory	Grey Matter Volume	Occupation + Verbal IQ + Leisure + Exercise	313	0.0402506	0.342678	0.000210567
Episodic Memory	Hippocampal Volume	Education + Social + Leisure + Exercise	313	0.0401778	0.348214	0.000211691
CTT 1	Mean Cortical Thickness	Occupation + Verbal IQ + Social	279	0.0401136	0.319462	0.000225714
Verbal Fluency	Grey Matter Volume	Education + Occupation + Verbal IQ + Social + Leisure	313	0.0400761	0.344327	0.000287414
CTT 2	Mean Cortical Thickness	Verbal IQ + Social + Exercise	277	0.0399809	0.343006	0.000200083
Verbal Fluency	Hippocampal Volume	Education + Occupation + Social + Cognitively Stimulating + Exercise	313	0.0398805	0.385127	0.00030007
CTT 1	Mean Cortical Thickness	Occupation + Verbal IQ + Cognitively Stimulating + Leisure + Exercise	279	0.0398734	0.338171	0.000235981
CTT 1	Mean Cortical Thickness	Education + Verbal IQ + Leisure	279	0.0398544	0.256182	0.000236816
Verbal Fluency	Hippocampal Volume	Occupation + Verbal IQ + Social + Leisure + Exercise	313	0.0398004	0.396305	0.000304395
CTT 2	Grey Matter Volume	Occupation + Leisure	311	0.0397664	0.277014	0.000139079
CTT 1	Mean Cortical Thickness	Education + Verbal IQ + Social + Leisure + Exercise	279	0.0397132	0.343343	0.000243088
CTT 2	Grey Matter Volume	Education + Social + Exercise	311	0.0396651	0.337116	0.000141904
Memory	Grey Matter Volume	Education + Occupation	313	0.0396461	0.247782	0.000235596
CTT 1	Hippocampal Volume	Education + Occupation + Social + Exercise	313	0.0396294	0.360833	0.000154573
CTT 2	Mean Cortical Thickness	Social + Cognitively Stimulating + Exercise	277	0.0396145	0.332511	0.000214421
Verbal Fluency	Hippocampal Volume	Education + Verbal IQ + Social + Leisure	313	0.039589	0.314704	0.00031612
CTT 2	Mean Cortical Thickness	Occupation + Social + Cognitively Stimulating + Exercise	277	0.0395638	0.368713	0.000216483
Memory	Grey Matter Volume	Education + Leisure + Exercise	313	0.0395557	0.32568	0.000239586
Verbal Fluency	Grey Matter Volume	Education + Occupation + Social + Cognitively Stimulating + Exercise	313	0.0394983	0.383365	0.000318718
CTT 1	Hippocampal Volume	Education + Occupation + Leisure	313	0.0394736	0.293702	0.000159378
Verbal Fluency	Mean Cortical Thickness	Education + Occupation + Verbal IQ + Social + Leisure	279	0.039389	0.350265	0.000662801
Episodic Memory	Hippocampal Volume	Education + Leisure + Exercise	313	0.0393829	0.323492	0.000245426
CTT 2	Mean Cortical Thickness	Education + Occupation + Social + Leisure + Exercise	277	0.039361	0.374686	0.000224939
CTT 1	Grey Matter Volume	Education + Occupation + Social + Exercise	313	0.0392334	0.359377	0.000166061
Verbal Fluency	Grey Matter Volume	Occupation + Verbal IQ + Social + Leisure + Exercise	313	0.0391766	0.393838	0.000337608
Episodic Memory	Mean Cortical Thickness	Education + Occupation + Social + Leisure + Exercise	279	0.039102	0.362421	0.000523855
CTT 1	Mean Cortical Thickness	Education + Occupation + Verbal IQ + Social + Leisure	279	0.0390806	0.323648	0.000273312
CTT 1	Grey Matter Volume	Education + Occupation + Leisure	313	0.0390315	0.292372	0.000172784
Verbal Fluency	Grey Matter Volume	Education + Verbal IQ + Social + Leisure	313	0.0388708	0.312527	0.000356609
CTT 2	Mean Cortical Thickness	Education + Social + Leisure + Exercise	277	0.0387624	0.34052	0.000251865
Verbal Fluency	Hippocampal Volume	Verbal IQ + Social + Cognitively Stimulating + Leisure	313	0.0387426	0.315708	0.000367764
CTT 1	Mean Cortical Thickness	Verbal IQ + Leisure	279	0.03874	0.245744	0.000291115
Episodic Memory	Mean Cortical Thickness	Verbal IQ + Exercise	279	0.0387367	0.276544	0.000557158
Verbal Fluency	Hippocampal Volume	Education + Occupation + Cognitively Stimulating + Leisure + Exercise	313	0.0387175	0.356522	0.000369417
Verbal Fluency	Mean Cortical Thickness	Verbal IQ + Leisure	279	0.0385786	0.264359	0.000755577
Verbal Fluency	Mean Cortical Thickness	Occupation + Verbal IQ + Leisure	279	0.0385595	0.304636	0.000757914
Verbal Fluency	Hippocampal Volume	Education + Cognitively Stimulating + Leisure + Exercise	313	0.0384542	0.334799	0.000387234
CTT 1	Mean Cortical Thickness	Education + Occupation + Verbal IQ + Social + Exercise	279	0.0384453	0.345979	0.000307453
CTT 1	Grey Matter Volume	Education + Occupation	313	0.0384246	0.249356	0.000194683
CTT 1	Mean Cortical Thickness	Verbal IQ + Social + Leisure	279	0.038333	0.287337	0.000313918
CTT 1	Hippocampal Volume	Education + Social	313	0.0382681	0.256449	0.000201968
Verbal Fluency	Grey Matter Volume	Verbal IQ + Social + Cognitively Stimulating + Leisure	313	0.0382675	0.314031	0.000397284
CTT 2	Mean Cortical Thickness	Education + Occupation + Leisure + Exercise	277	0.0382552	0.33977	0.000277194
CTT 1	Hippocampal Volume	Education + Occupation	313	0.0382257	0.249232	0.000203657
Verbal Fluency	Grey Matter Volume	Education + Occupation + Cognitively Stimulating + Leisure + Exercise	313	0.0382064	0.35453	0.000401649
CTT 2	Mean Cortical Thickness	Verbal IQ + Exercise	277	0.0381805	0.28399	0.000281129
CTT 2	Mean Cortical Thickness	Occupation + Verbal IQ + Social + Exercise	277	0.0381677	0.365533	0.000281811
Verbal Fluency	Mean Cortical Thickness	Verbal IQ + Social + Cognitively Stimulating + Leisure + Exercise	279	0.0380903	0.368199	0.000817672
Verbal Fluency	Hippocampal Volume	Education + Exercise	313	0.0380848	0.299064	0.000413682
CTT 1	Mean Cortical Thickness	Education + Verbal IQ + Exercise	279	0.0379602	0.275891	0.000336369
Verbal Fluency	Hippocampal Volume	Education + Social + Cognitively Stimulating + Exercise	313	0.0379466	0.353279	0.000424038
CTT 1	Mean Cortical Thickness	Education + Occupation + Social + Cognitively Stimulating	279	0.0378547	0.31366	0.000343006
Verbal Fluency	Hippocampal Volume	Verbal IQ + Social + Leisure + Exercise	313	0.0378272	0.364604	0.00043319
CTT 1	Grey Matter Volume	Education + Social	313	0.0377754	0.255199	0.000221193
Verbal Fluency	Mean Cortical Thickness	Education + Occupation + Social + Cognitively Stimulating + Exercise	279	0.0377584	0.38137	0.000862781
Verbal Fluency	Grey Matter Volume	Education + Cognitively Stimulating + Leisure + Exercise	313	0.0377051	0.332217	0.000439384
CTT 1	Mean Cortical Thickness	Education + Verbal IQ + Leisure + Exercise	279	0.0376994	0.305652	0.000353022
Episodic Memory	Hippocampal Volume	Education + Occupation + Social + Leisure + Exercise	313	0.0374907	0.359231	0.000349022
CTT 1	Mean Cortical Thickness	Education + Occupation + Verbal IQ + Social + Leisure + Exercise	279	0.0374848	0.356318	0.000367343
Verbal Fluency	Mean Cortical Thickness	Occupation + Verbal IQ + Social + Cognitively Stimulating + Leisure	279	0.0374612	0.345332	0.000905277
Episodic Memory	Hippocampal Volume	Education + Social + Exercise	313	0.0374448	0.315482	0.000352016
Verbal Fluency	Grey Matter Volume	Education + Social + Cognitively Stimulating + Exercise	313	0.0373712	0.35109	0.000466463
Verbal Fluency	Grey Matter Volume	Education + Exercise	313	0.0373056	0.296925	0.000471972
Episodic Memory	Mean Cortical Thickness	Education + Occupation	279	0.0373001	0.243116	0.000710077
Memory	Grey Matter Volume	Education + Occupation + Social + Leisure + Exercise	313	0.0372903	0.359124	0.000365056
Memory	Grey Matter Volume	Education + Social + Exercise	313	0.0371704	0.315347	0.000373285
CTT 1	Hippocampal Volume	Education + Social + Leisure	313	0.0371034	0.282702	0.000253914
CTT 1	Mean Cortical Thickness	Cognitively Stimulating	279	0.0371031	0.19034	0.000394277
CTT 1	Mean Cortical Thickness	Verbal IQ + Social + Exercise	279	0.0370698	0.32125	0.000396719
Verbal Fluency	Grey Matter Volume	Verbal IQ + Social + Leisure + Exercise	313	0.0370242	0.361877	0.000496383
Episodic Memory	Mean Cortical Thickness	Education + Occupation + Leisure + Exercise	279	0.0366968	0.32272	0.000786255
CTT 1	Hippocampal Volume	Social + Cognitively Stimulating + Leisure	313	0.0366154	0.268277	0.00027948
CTT 1	Mean Cortical Thickness	Education + Social + Cognitively Stimulating + Exercise	279	0.0365536	0.321746	0.000436553
CTT 1	Mean Cortical Thickness	Education + Occupation + Verbal IQ	279	0.0364118	0.246332	0.000448187
CTT 1	Grey Matter Volume	Education + Social + Leisure	313	0.0361378	0.27989	0.000305271
Episodic Memory	Hippocampal Volume	Cognitively Stimulating	313	0.0359366	0.19343	0.000466172
CTT 1	Grey Matter Volume	Social + Cognitively Stimulating + Leisure	313	0.0359193	0.265825	0.000318682
Memory	Grey Matter Volume	Cognitively Stimulating	313	0.035813	0.193102	0.000480537
CTT 1	Mean Cortical Thickness	Occupation + Verbal IQ + Social + Leisure	279	0.0356852	0.314549	0.000512832
CTT 1	Hippocampal Volume	Education + Occupation + Leisure + Exercise	313	0.0356801	0.331833	0.000335904
CTT 2	Hippocampal Volume	Education + Exercise	311	0.0356342	0.283545	0.000316987
Verbal Fluency	Mean Cortical Thickness	Education + Verbal IQ + Social + Leisure	279	0.0356301	0.299467	0.00121776
CTT 1	Mean Cortical Thickness	Education + Occupation + Verbal IQ + Leisure	279	0.0355299	0.273224	0.000527813
CTT 2	Mean Cortical Thickness	Occupation + Cognitively Stimulating + Exercise	277	0.0355265	0.308795	0.000464241
Episodic Memory	Mean Cortical Thickness	Cognitively Stimulating + Leisure + Exercise	279	0.0351705	0.275382	0.00101766
Global Cognition	Hippocampal Volume	Occupation + Social + Leisure + Exercise	311	0.03512	0.339017	0.000309422
CTT 1	Grey Matter Volume	Education + Occupation + Leisure + Exercise	313	0.0350034	0.329353	0.000381642
CTT 1	Mean Cortical Thickness	Education + Occupation + Cognitively Stimulating	279	0.0349767	0.263376	0.000584859
CTT 1	Hippocampal Volume	Occupation + Cognitively Stimulating + Leisure + Exercise	313	0.0349123	0.321654	0.000390671
Verbal Fluency	Hippocampal Volume	Education + Occupation + Exercise	313	0.0349086	0.307731	0.000730543
CTT 2	Grey Matter Volume	Education + Exercise	311	0.0348426	0.281215	0.000369676
Verbal Fluency	Mean Cortical Thickness	Occupation + Verbal IQ + Social + Leisure + Exercise	279	0.0348306	0.378156	0.00138625
CTT 1	Mean Cortical Thickness	Education + Cognitively Stimulating + Exercise	279	0.0347888	0.284448	0.000605612
CTT 1	Mean Cortical Thickness	Verbal IQ + Social + Leisure + Exercise	279	0.0347681	0.327452	0.00060794
CTT 2	Hippocampal Volume	Occupation + Social + Leisure + Exercise	311	0.0347493	0.349055	0.00037789
CTT 1	Hippocampal Volume	Education + Social + Leisure + Exercise	313	0.034532	0.329995	0.00042103
Verbal Fluency	Grey Matter Volume	Education + Occupation + Exercise	313	0.0344961	0.305926	0.000781109
CTT 1	Hippocampal Volume	Social + Cognitively Stimulating + Exercise	313	0.0344202	0.312933	0.000430389
CTT 1	Grey Matter Volume	Occupation + Cognitively Stimulating + Leisure + Exercise	313	0.0343979	0.319393	0.00042997
Episodic Memory	Mean Cortical Thickness	Occupation + Social + Cognitively Stimulating	279	0.0343882	0.290048	0.00116166
CTT 1	Mean Cortical Thickness	Education + Occupation + Social + Cognitively Stimulating + Exercise	279	0.0343471	0.337417	0.000657346
Episodic Memory	Mean Cortical Thickness	Social + Cognitively Stimulating + Leisure + Exercise	279	0.0343084	0.299893	0.00117746
Global Cognition	Grey Matter Volume	Occupation + Social + Leisure + Exercise	311	0.0342847	0.335506	0.000361593
Verbal Fluency	Mean Cortical Thickness	Education	279	0.0341882	0.187365	0.0015385
CTT 1	Grey Matter Volume	Social + Cognitively Stimulating + Exercise	313	0.0339161	0.310807	0.000472781
Verbal Fluency	Mean Cortical Thickness	Education + Occupation + Social + Cognitively Stimulating	279	0.0338817	0.319888	0.00161696
Episodic Memory	Hippocampal Volume	Occupation + Verbal IQ + Exercise	313	0.0338814	0.280215	0.000683848
Verbal Fluency	Hippocampal Volume	Cognitively Stimulating + Exercise	313	0.0338233	0.284947	0.000887485
CTT 1	Grey Matter Volume	Occupation + Cognitively Stimulating + Exercise	313	0.0338013	0.298257	0.000483589
CTT 1	Mean Cortical Thickness	Education + Occupation + Verbal IQ + Leisure + Exercise	279	0.0337709	0.307865	0.000731546
Episodic Memory	Hippocampal Volume	Education + Exercise	313	0.0336806	0.266347	0.000709954
CTT 1	Hippocampal Volume	Occupation + Cognitively Stimulating + Exercise	313	0.0336475	0.297632	0.000501096
Verbal Fluency	Mean Cortical Thickness	Education + Occupation + Exercise	279	0.033643	0.304773	0.00168086
CTT 1	Hippocampal Volume	Social + Cognitively Stimulating + Leisure + Exercise	313	0.0335934	0.310423	0.000506466
Episodic Memory	Hippocampal Volume	Social + Cognitively Stimulating	313	0.0335817	0.239598	0.000723171
Verbal Fluency	Grey Matter Volume	Cognitively Stimulating + Exercise	313	0.0335565	0.283869	0.000924657
CTT 2	Grey Matter Volume	Occupation + Social + Leisure + Exercise	311	0.0335443	0.343508	0.000478535
Verbal Fluency	Mean Cortical Thickness	Education + Social + Cognitively Stimulating + Exercise	279	0.0334363	0.331722	0.00173822
Memory	Grey Matter Volume	Social + Cognitively Stimulating	313	0.0334317	0.239065	0.000748801
Verbal Fluency	Mean Cortical Thickness	Education + Occupation + Cognitively Stimulating + Leisure + Exercise	279	0.0334059	0.333102	0.00174682
CTT 1	Grey Matter Volume	Education + Social + Leisure + Exercise	313	0.0333938	0.325832	0.000524028
Verbal Fluency	Mean Cortical Thickness	Education + Exercise	279	0.0333808	0.275548	0.00175397
CTT 1	Mean Cortical Thickness	Education + Social + Cognitively Stimulating + Leisure	279	0.03336	0.264513	0.000789549
Episodic Memory	Hippocampal Volume	Education + Occupation + Social + Exercise	313	0.0333103	0.323625	0.000760755
CTT 1	Hippocampal Volume	Education	313	0.0333073	0.181213	0.000535815
Memory	Grey Matter Volume	Education + Exercise	313	0.0332501	0.265476	0.000774591
Verbal Fluency	Hippocampal Volume	Education + Occupation + Social + Cognitively Stimulating	313	0.0331677	0.307726	0.000998299
Verbal Fluency	Grey Matter Volume	Occupation + Cognitively Stimulating + Exercise	313	0.033027	0.30454	0.00101697
Verbal Fluency	Hippocampal Volume	Occupation + Cognitively Stimulating + Exercise	313	0.032988	0.304416	0.00103101
Verbal Fluency	Grey Matter Volume	Education + Occupation + Social + Cognitively Stimulating	313	0.0329786	0.3066	0.00102585
CTT 1	Grey Matter Volume	Education	313	0.0329698	0.180443	0.000569703
Episodic Memory	Hippocampal Volume	Education + Occupation + Leisure + Exercise	313	0.0329337	0.311876	0.000816162
Verbal Fluency	Hippocampal Volume	Education	313	0.0328961	0.186029	0.00104817
CTT 1	Mean Cortical Thickness	Education + Occupation + Social + Cognitively Stimulating + Leisure	279	0.0328562	0.292886	0.000867011
Memory	Grey Matter Volume	Occupation + Verbal IQ + Exercise	313	0.0328214	0.275274	0.000839061
CTT 1	Mean Cortical Thickness	Education + Occupation + Verbal IQ + Exercise	279	0.0327834	0.27864	0.00087881
Memory	Grey Matter Volume	Education + Occupation + Social + Exercise	313	0.0327713	0.32131	0.000846944
CTT 1	Mean Cortical Thickness	Verbal IQ + Exercise	279	0.0327115	0.254596	0.00089063
Memory	Grey Matter Volume	Education + Occupation + Leisure + Exercise	313	0.0327	0.311412	0.000858282
CTT 1	Hippocampal Volume	Education + Leisure	313	0.0326993	0.231105	0.000603985
Verbal Fluency	Mean Cortical Thickness	Verbal IQ + Social + Cognitively Stimulating + Leisure	279	0.0326827	0.29237	0.0019646
CTT 1	Grey Matter Volume	Social + Cognitively Stimulating + Leisure + Exercise	313	0.0326438	0.30627	0.000607515
Episodic Memory	Mean Cortical Thickness	Occupation + Verbal IQ + Social + Exercise	279	0.0325896	0.326832	0.00157537
CTT 1	Mean Cortical Thickness	Occupation + Verbal IQ + Social + Exercise	279	0.032517	0.327068	0.000923422
CTT 1	Mean Cortical Thickness	Education + Cognitively Stimulating + Leisure	279	0.0324983	0.230227	0.000926624
CTT 1	Mean Cortical Thickness	Occupation + Verbal IQ	279	0.0324544	0.221992	0.000934224
CTT 1	Mean Cortical Thickness	Occupation + Verbal IQ + Social + Leisure + Exercise	279	0.0324415	0.338551	0.000936454
CTT 1	Mean Cortical Thickness	Education + Social + Cognitively Stimulating + Leisure + Exercise	279	0.0324411	0.304551	0.000936525
Verbal Fluency	Grey Matter Volume	Education	313	0.0323394	0.184601	0.00115078
Verbal Fluency	Hippocampal Volume	Education + Occupation + Social + Cognitively Stimulating + Leisure + Exercise	313	0.0322841	0.349021	0.00116997
CTT 1	Mean Cortical Thickness	Verbal IQ + Leisure + Exercise	279	0.0322682	0.287808	0.000967116
CTT 1	Mean Cortical Thickness	Social + Cognitively Stimulating	279	0.0320813	0.230091	0.0010013
Verbal Fluency	Hippocampal Volume	Occupation + Verbal IQ + Social + Leisure	313	0.032075	0.310019	0.00121475
Verbal Fluency	Grey Matter Volume	Cognitively Stimulating	313	0.0319849	0.192695	0.00122655
CTT 2	Grey Matter Volume	Occupation + Social	311	0.0319571	0.26423	0.000656242
CTT 1	Hippocampal Volume	Education + Social + Exercise	313	0.0319535	0.297908	0.00069961
Verbal Fluency	Mean Cortical Thickness	Education + Occupation	279	0.0318559	0.242644	0.0022473
CTT 2	Hippocampal Volume	Occupation + Social	311	0.0318532	0.263864	0.000672078
CTT 1	Hippocampal Volume	Cognitively Stimulating + Leisure	313	0.0318144	0.212483	0.000719057
Verbal Fluency	Grey Matter Volume	Education + Occupation + Social + Cognitively Stimulating + Leisure + Exercise	313	0.0317435	0.346571	0.00128101
CTT 1	Grey Matter Volume	Education + Leisure	313	0.0317303	0.228477	0.000727462
Episodic Memory	Hippocampal Volume	Occupation + Social + Cognitively Stimulating + Leisure	313	0.0317262	0.281148	0.00102268
Episodic Memory	Hippocampal Volume	Occupation + Social + Cognitively Stimulating	313	0.0317187	0.278429	0.00102412
CTT 1	Mean Cortical Thickness	Education + Occupation + Social + Cognitively Stimulating + Leisure + Exercise	279	0.0317169	0.324482	0.00107149
Verbal Fluency	Hippocampal Volume	Cognitively Stimulating	313	0.0317152	0.191876	0.0012959
CTT 1	Mean Cortical Thickness	Occupation + Verbal IQ + Leisure	279	0.0316784	0.256141	0.0010792
Memory	Grey Matter Volume	Occupation + Social + Cognitively Stimulating + Leisure	313	0.0316515	0.280908	0.00104381
Verbal Fluency	Grey Matter Volume	Occupation + Verbal IQ + Social + Leisure	313	0.0316504	0.308102	0.00130265
Episodic Memory	Mean Cortical Thickness	Occupation + Cognitively Stimulating	279	0.0316168	0.231656	0.00185797
Verbal Fluency	Hippocampal Volume	Education + Occupation + Cognitively Stimulating + Leisure	313	0.0314861	0.27816	0.00135039
CTT 2	Mean Cortical Thickness	Occupation + Verbal IQ + Exercise	277	0.0314529	0.278354	0.00100378
Memory	Grey Matter Volume	Occupation + Social + Cognitively Stimulating	313	0.0313565	0.276719	0.00110294
CTT 2	Hippocampal Volume	Social + Leisure	311	0.031323	0.229521	0.000746877
CTT 1	Grey Matter Volume	Education + Social + Exercise	313	0.0311966	0.295317	0.000808269
CTT 1	Grey Matter Volume	Cognitively Stimulating + Leisure	313	0.0311836	0.210378	0.000810359
Verbal Fluency	Grey Matter Volume	Education + Occupation + Cognitively Stimulating + Leisure	313	0.0311683	0.276848	0.00142077
Global Cognition	Hippocampal Volume	Occupation + Social	311	0.0310736	0.251781	0.000701722
Global Cognition	Hippocampal Volume	Occupation + Leisure	311	0.0310029	0.236162	0.000711857
CTT 1	Mean Cortical Thickness	Education + Cognitively Stimulating + Leisure + Exercise	279	0.0309822	0.275484	0.00122843
Global Cognition	Grey Matter Volume	Occupation + Social	311	0.030859	0.250849	0.000724328
Episodic Memory	Mean Cortical Thickness	Occupation + Social + Cognitively Stimulating + Leisure + Exercise	279	0.0308023	0.314547	0.00213351
Global Cognition	Mean Cortical Thickness	Occupation + Social + Leisure	277	0.0307756	0.261416	0.00113755
Episodic Memory	Mean Cortical Thickness	Education + Social + Exercise	279	0.0307608	0.277466	0.0021486
CTT 1	Mean Cortical Thickness	Education + Occupation + Cognitively Stimulating + Leisure	279	0.0306784	0.257295	0.00129987
Memory	Grey Matter Volume	Social + Cognitively Stimulating + Leisure	313	0.0306463	0.240202	0.00125946
Verbal Fluency	Mean Cortical Thickness	Education + Cognitively Stimulating + Leisure + Exercise	279	0.0305885	0.295077	0.00276236
Global Cognition	Grey Matter Volume	Occupation + Leisure	311	0.0305306	0.234495	0.000774283
Episodic Memory	Hippocampal Volume	Social + Cognitively Stimulating + Leisure	313	0.0305085	0.239562	0.00128427
CTT 1	Mean Cortical Thickness	Occupation + Social + Cognitively Stimulating	279	0.0304827	0.273584	0.00134809
CTT 1	Hippocampal Volume	Education + Occupation + Exercise	313	0.0304376	0.278179	0.000943456
Verbal Fluency	Hippocampal Volume	Education + Social + Cognitively Stimulating	313	0.0303762	0.264355	0.0016489
Verbal Fluency	Mean Cortical Thickness	Verbal IQ + Social + Leisure + Exercise	279	0.0303624	0.32987	0.00286605
Verbal Fluency	Mean Cortical Thickness	Occupation + Verbal IQ + Social + Leisure	279	0.0302756	0.312325	0.0029069
CTT 1	Grey Matter Volume	Education + Occupation + Exercise	313	0.0302592	0.277379	0.000972667
CTT 1	Mean Cortical Thickness	Education + Occupation + Cognitively Stimulating + Exercise	279	0.030186	0.284753	0.00142468
CTT 1	Hippocampal Volume	Occupation + Social + Leisure	313	0.0300725	0.272192	0.00101399
Verbal Fluency	Grey Matter Volume	Education + Social + Cognitively Stimulating	313	0.0300239	0.2629	0.00174615
Verbal Fluency	Hippocampal Volume	Education + Cognitively Stimulating + Leisure	313	0.0299823	0.241715	0.00177013
CTT 2	Grey Matter Volume	Social + Leisure	311	0.0298558	0.224369	0.000997491
CTT 1	Grey Matter Volume	Occupation + Social + Leisure	313	0.029537	0.269972	0.00112191
Memory	Grey Matter Volume	Cognitively Stimulating + Leisure	313	0.029456	0.200023	0.00157359
Verbal Fluency	Grey Matter Volume	Education + Cognitively Stimulating + Leisure	313	0.0294501	0.239889	0.00193659
Verbal Fluency	Hippocampal Volume	Verbal IQ + Social + Leisure	313	0.0294173	0.267213	0.00195987
Verbal Fluency	Hippocampal Volume	Education + Occupation + Leisure + Exercise	313	0.02928	0.310512	0.002009
Episodic Memory	Hippocampal Volume	Cognitively Stimulating + Leisure	313	0.0292538	0.199324	0.0016245
Episodic Memory	Mean Cortical Thickness	Education + Exercise	279	0.0290462	0.238001	0.00287607
Verbal Fluency	Mean Cortical Thickness	Occupation + Cognitively Stimulating + Exercise	279	0.0289865	0.289875	0.00358749
Verbal Fluency	Hippocampal Volume	Education + Social + Cognitively Stimulating + Leisure + Exercise	313	0.0289455	0.311752	0.00213394
Verbal Fluency	Grey Matter Volume	Verbal IQ + Social + Leisure	313	0.0288256	0.265032	0.00216777
CTT 1	Mean Cortical Thickness	Education + Occupation + Cognitively Stimulating + Leisure + Exercise	279	0.0287944	0.286881	0.00184655
CTT 1	Hippocampal Volume	Education + Leisure + Exercise	313	0.0287026	0.282302	0.00132926
Verbal Fluency	Grey Matter Volume	Education + Occupation + Leisure + Exercise	313	0.0286687	0.30789	0.0022301
Verbal Fluency	Grey Matter Volume	Occupation + Cognitively Stimulating	313	0.0285872	0.230766	0.00226315
Episodic Memory	Mean Cortical Thickness	Occupation + Cognitively Stimulating + Leisure + Exercise	279	0.0285782	0.279825	0.00311474
Verbal Fluency	Mean Cortical Thickness	Education + Occupation + Cognitively Stimulating + Leisure	279	0.0285759	0.26769	0.00383649
Episodic Memory	Mean Cortical Thickness	Leisure	279	0.0285462	0.164479	0.00313179
Verbal Fluency	Mean Cortical Thickness	Education + Social + Cognitively Stimulating	279	0.0283775	0.255142	0.00396298
Verbal Fluency	Grey Matter Volume	Education + Social + Cognitively Stimulating + Leisure + Exercise	313	0.0282733	0.308777	0.00239528
Verbal Fluency	Hippocampal Volume	Education + Leisure + Exercise	313	0.0281908	0.288997	0.00244539
Verbal Fluency	Hippocampal Volume	Occupation + Cognitively Stimulating	313	0.0281888	0.229263	0.00244628
Verbal Fluency	Hippocampal Volume	Education + Occupation	313	0.0280694	0.220612	0.0024996
Verbal Fluency	Mean Cortical Thickness	Occupation + Cognitively Stimulating	279	0.0279815	0.235361	0.0042282
Verbal Fluency	Grey Matter Volume	Education + Occupation	313	0.0278984	0.219478	0.00256334
Verbal Fluency	Mean Cortical Thickness	Education + Occupation + Social + Cognitively Stimulating + Leisure + Exercise	279	0.0277912	0.327428	0.00436196
CTT 1	Grey Matter Volume	Education + Leisure + Exercise	313	0.0275818	0.277999	0.00165224
CTT 2	Mean Cortical Thickness	Education + Occupation + Social + Exercise	277	0.027536	0.301055	0.00211228
CTT 1	Mean Cortical Thickness	Occupation + Verbal IQ + Leisure + Exercise	279	0.0273943	0.279722	0.00239824
CTT 2	Mean Cortical Thickness	Education + Exercise	277	0.0273931	0.23784	0.00217055
CTT 1	Mean Cortical Thickness	Occupation + Cognitively Stimulating	279	0.0273098	0.215696	0.00243642
CTT 1	Hippocampal Volume	Cognitively Stimulating + Leisure + Exercise	313	0.0272879	0.256131	0.0017589
Verbal Fluency	Grey Matter Volume	Education + Leisure + Exercise	313	0.0272701	0.285536	0.00287206
Episodic Memory	Hippocampal Volume	Occupation + Cognitively Stimulating + Leisure	313	0.0272381	0.231105	0.00237167
Memory	Grey Matter Volume	Occupation + Cognitively Stimulating + Leisure	313	0.0272008	0.230965	0.00240182
Verbal Fluency	Mean Cortical Thickness	Cognitively Stimulating	279	0.026889	0.174675	0.00505686
Verbal Fluency	Hippocampal Volume	Education + Occupation + Social + Exercise	313	0.0268877	0.307016	0.00309509
Verbal Fluency	Hippocampal Volume	Occupation + Social + Cognitively Stimulating + Exercise	313	0.0267159	0.311315	0.00319292
Verbal Fluency	Grey Matter Volume	Occupation + Social + Cognitively Stimulating + Exercise	313	0.0265655	0.310459	0.00326322
Verbal Fluency	Mean Cortical Thickness	Cognitively Stimulating + Exercise	279	0.02646	0.252015	0.00542563
Verbal Fluency	Grey Matter Volume	Education + Occupation + Social + Exercise	313	0.0264318	0.3047	0.00334327
CTT 1	Grey Matter Volume	Cognitively Stimulating + Leisure + Exercise	313	0.0264259	0.252161	0.00207811
Verbal Fluency	Mean Cortical Thickness	Education + Occupation + Social + Exercise	279	0.0263189	0.308489	0.00555279
CTT 1	Hippocampal Volume	Cognitively Stimulating + Exercise	313	0.0263186	0.243333	0.00213168
Episodic Memory	Hippocampal Volume	Education + Occupation + Exercise	313	0.0262389	0.252667	0.00286228
CTT 1	Grey Matter Volume	Cognitively Stimulating + Exercise	313	0.0260242	0.24201	0.0022507
Global Cognition	Hippocampal Volume	Social + Leisure	311	0.0260187	0.202096	0.00195987
CTT 1	Mean Cortical Thickness	Social + Cognitively Stimulating + Exercise	279	0.0259493	0.26166	0.00314281
CTT 1	Grey Matter Volume	Occupation + Social	313	0.0258502	0.233398	0.00232989
CTT 1	Mean Cortical Thickness	Occupation + Social + Cognitively Stimulating + Leisure	279	0.0257447	0.251117	0.00326566
CTT 1	Hippocampal Volume	Occupation + Social	313	0.0257284	0.232928	0.00239671
Memory	Grey Matter Volume	Education + Occupation + Exercise	313	0.0256066	0.249618	0.00324161
CTT 1	Hippocampal Volume	Occupation + Social + Leisure + Exercise	313	0.0255819	0.295092	0.00246746
Verbal Fluency	Hippocampal Volume	Education + Occupation + Social + Cognitively Stimulating + Leisure	313	0.0255628	0.274649	0.00393525
CTT 2	Hippocampal Volume	Leisure	311	0.0255316	0.167292	0.00237477
Episodic Memory	Mean Cortical Thickness	Education + Occupation + Social + Exercise	279	0.025495	0.281136	0.00527513
CTT 2	Mean Cortical Thickness	Education + Social + Exercise	277	0.0254574	0.259703	0.00313975
CTT 2	Mean Cortical Thickness	Occupation + Social + Leisure	277	0.0254351	0.252585	0.00315315
Global Cognition	Grey Matter Volume	Social + Leisure	311	0.0252005	0.199147	0.00229355
Verbal Fluency	Grey Matter Volume	Education + Occupation + Social + Cognitively Stimulating + Leisure	313	0.0251974	0.272872	0.00418337
Episodic Memory	Mean Cortical Thickness	Occupation + Verbal IQ + Exercise	279	0.0250789	0.23986	0.00566529
CTT 1	Mean Cortical Thickness	Social + Cognitively Stimulating + Leisure	279	0.0250289	0.211542	0.00373479
Episodic Memory	Hippocampal Volume	Occupation + Cognitively Stimulating	313	0.0249526	0.204278	0.00364803
Global Cognition	Mean Cortical Thickness	Social + Leisure	277	0.0249217	0.186982	0.00346878
Verbal Fluency	Mean Cortical Thickness	Education + Occupation + Leisure + Exercise	279	0.0249117	0.287164	0.00699868
Verbal Fluency	Mean Cortical Thickness	Verbal IQ + Social + Leisure	279	0.0248973	0.249631	0.00701531
Memory	Grey Matter Volume	Occupation + Social + Cognitively Stimulating + Leisure + Exercise	313	0.0248943	0.287851	0.00370745
Episodic Memory	Hippocampal Volume	Occupation + Social + Cognitively Stimulating + Leisure + Exercise	313	0.0248586	0.287446	0.00371337
CTT 1	Mean Cortical Thickness	Occupation + Social + Cognitively Stimulating + Exercise	279	0.0248373	0.282504	0.00387155
CTT 1	Grey Matter Volume	Occupation + Social + Leisure + Exercise	313	0.0248322	0.291113	0.00285293
Verbal Fluency	Mean Cortical Thickness	Education + Cognitively Stimulating + Leisure	279	0.0247775	0.216707	0.0071552
Verbal Fluency	Hippocampal Volume	Occupation + Cognitively Stimulating + Leisure + Exercise	313	0.0247532	0.27977	0.00455864
Global Cognition	Mean Cortical Thickness	Leisure	277	0.0246697	0.148129	0.00364017
CTT 2	Hippocampal Volume	Occupation + Leisure + Exercise	311	0.0246481	0.268776	0.00283553
CTT 1	Mean Cortical Thickness	Occupation + Verbal IQ + Exercise	279	0.024632	0.23815	0.00402371
Memory	Grey Matter Volume	Occupation + Cognitively Stimulating	313	0.0245937	0.202707	0.00392379
Episodic Memory	Mean Cortical Thickness	Social + Leisure	279	0.0244686	0.191358	0.0062911
Verbal Fluency	Grey Matter Volume	Occupation + Cognitively Stimulating + Leisure + Exercise	313	0.0244092	0.277922	0.00482861
Global Cognition	Mean Cortical Thickness	Occupation + Leisure	277	0.0243364	0.200957	0.00388001
CTT 2	Mean Cortical Thickness	Education + Occupation + Exercise	277	0.024185	0.246626	0.00400481
CTT 2	Grey Matter Volume	Leisure	311	0.0238165	0.161592	0.00334352
Memory	Grey Matter Volume	Social + Cognitively Stimulating + Leisure + Exercise	313	0.0237657	0.255643	0.00458827
CTT 1	Mean Cortical Thickness	Social + Cognitively Stimulating + Leisure + Exercise	279	0.0236931	0.249674	0.00480054
CTT 2	Grey Matter Volume	Occupation + Leisure + Exercise	311	0.0236854	0.263753	0.00343298
CTT 1	Mean Cortical Thickness	Occupation + Social + Cognitively Stimulating + Leisure + Exercise	279	0.0236638	0.276207	0.0048271
Episodic Memory	Hippocampal Volume	Social + Cognitively Stimulating + Leisure + Exercise	313	0.0235796	0.25442	0.00472944
Global Cognition	Hippocampal Volume	Occupation + Leisure + Exercise	311	0.0235147	0.253625	0.00326897
CTT 1	Mean Cortical Thickness	Cognitively Stimulating + Leisure	279	0.0234853	0.172185	0.00499201
Episodic Memory	Mean Cortical Thickness	Social + Cognitively Stimulating + Exercise	279	0.0234378	0.248219	0.00751161
CTT 1	Hippocampal Volume	Education + Exercise	313	0.0232554	0.226237	0.00392171
Global Cognition	Mean Cortical Thickness	Occupation + Social + Leisure + Exercise	277	0.0232405	0.26277	0.00478741
CTT 2	Mean Cortical Thickness	Leisure	277	0.0232248	0.152755	0.00481413
Verbal Fluency	Mean Cortical Thickness	Education + Occupation + Social + Cognitively Stimulating + Leisure	279	0.0231583	0.26507	0.00934853
Verbal Fluency	Hippocampal Volume	Education + Social + Exercise	313	0.0231448	0.2619	0.00611063
Verbal Fluency	Hippocampal Volume	Education + Occupation + Social + Leisure + Exercise	313	0.0231355	0.297977	0.00612094
Verbal Fluency	Mean Cortical Thickness	Occupation + Social + Cognitively Stimulating + Exercise	279	0.0229753	0.2929	0.00963607
Verbal Fluency	Mean Cortical Thickness	Education + Occupation + Social	279	0.0229603	0.253555	0.00966003
Verbal Fluency	Mean Cortical Thickness	Education + Social + Cognitively Stimulating + Leisure + Exercise	279	0.0229524	0.276149	0.00967267
Global Cognition	Grey Matter Volume	Occupation + Leisure + Exercise	311	0.0228955	0.250527	0.00367852
CTT 1	Mean Cortical Thickness	Occupation + Cognitively Stimulating + Leisure	279	0.0228331	0.208768	0.00564485
CTT 1	Grey Matter Volume	Education + Exercise	313	0.0226576	0.224017	0.00440338
Global Cognition	Hippocampal Volume	Social + Leisure + Exercise	311	0.022644	0.240549	0.00390773
Verbal Fluency	Hippocampal Volume	Cognitively Stimulating + Leisure + Exercise	313	0.0226395	0.240988	0.0067015
Global Cognition	Hippocampal Volume	Occupation + Social + Exercise	311	0.0225889	0.254546	0.00395215
Verbal Fluency	Grey Matter Volume	Education + Occupation + Social + Leisure + Exercise	313	0.0225421	0.294832	0.00679002
Verbal Fluency	Grey Matter Volume	Education + Social + Exercise	313	0.0224825	0.258966	0.00686451
Episodic Memory	Mean Cortical Thickness	Occupation + Social + Leisure	279	0.0222768	0.228619	0.00917765
CTT 1	Mean Cortical Thickness	Cognitively Stimulating + Exercise	279	0.0222086	0.214177	0.00635097
Global Cognition	Grey Matter Volume	Occupation + Social + Exercise	311	0.0221746	0.252374	0.00426631
Verbal Fluency	Grey Matter Volume	Cognitively Stimulating + Leisure + Exercise	313	0.0220715	0.238049	0.00740116
CTT 1	Mean Cortical Thickness	Education + Occupation + Social + Leisure	279	0.0217478	0.23828	0.0069288
CTT 1	Mean Cortical Thickness	Education + Occupation + Social	279	0.021735	0.228847	0.0069456
Global Cognition	Grey Matter Volume	Social + Leisure + Exercise	311	0.0217229	0.236062	0.00468215
Episodic Memory	Hippocampal Volume	Occupation + Social + Cognitively Stimulating + Exercise	313	0.0215881	0.265028	0.00690292
Verbal Fluency	Hippocampal Volume	Education + Social + Cognitively Stimulating + Leisure	313	0.0215527	0.230824	0.00817673
CTT 1	Mean Cortical Thickness	Education + Social	279	0.0215337	0.183185	0.00721525
CTT 1	Hippocampal Volume	Occupation + Leisure	313	0.0215212	0.199891	0.00554828
Verbal Fluency	Hippocampal Volume	Education + Occupation + Leisure	313	0.0214433	0.223608	0.00834239
CTT 2	Mean Cortical Thickness	Social + Leisure	277	0.021433	0.184295	0.00679482
Memory	Grey Matter Volume	Occupation + Social + Cognitively Stimulating + Exercise	313	0.0214104	0.263953	0.00717263
CTT 2	Mean Cortical Thickness	Occupation + Leisure	277	0.021392	0.200246	0.00684868
Verbal Fluency	Hippocampal Volume	Occupation + Social + Cognitively Stimulating + Leisure + Exercise	313	0.0213609	0.281358	0.00846954
Verbal Fluency	Mean Cortical Thickness	Education + Leisure + Exercise	279	0.0212642	0.246111	0.0128024
Episodic Memory	Hippocampal Volume	Social + Cognitively Stimulating + Exercise	313	0.0212231	0.240383	0.00740012
Memory	Grey Matter Volume	Social + Cognitively Stimulating + Exercise	313	0.0212065	0.240424	0.00745647
CTT 1	Grey Matter Volume	Occupation + Leisure	313	0.0212003	0.198467	0.00589718
Verbal Fluency	Grey Matter Volume	Occupation + Social + Cognitively Stimulating	313	0.0211172	0.239787	0.00881803
Verbal Fluency	Hippocampal Volume	Social + Cognitively Stimulating + Exercise	313	0.0211083	0.253138	0.00887144
Verbal Fluency	Grey Matter Volume	Education + Social + Cognitively Stimulating + Leisure	313	0.0210708	0.22857	0.00889374
Verbal Fluency	Grey Matter Volume	Education + Occupation + Leisure	313	0.0210334	0.221702	0.00895499
Verbal Fluency	Hippocampal Volume	Occupation + Social + Cognitively Stimulating	313	0.0210278	0.239378	0.00900369
CTT 1	Mean Cortical Thickness	Education + Social + Leisure	279	0.0209711	0.201599	0.00802655
Episodic Memory	Mean Cortical Thickness	Cognitively Stimulating + Exercise	279	0.020969	0.207732	0.0115106
Verbal Fluency	Grey Matter Volume	Occupation + Social + Cognitively Stimulating + Leisure + Exercise	313	0.0209577	0.278882	0.00908056
CTT 2	Hippocampal Volume	Social + Leisure + Exercise	311	0.0209445	0.239463	0.00598504
CTT 1	Mean Cortical Thickness	Education + Occupation + Social + Leisure + Exercise	279	0.0208111	0.264886	0.0082738
CTT 1	Mean Cortical Thickness	Cognitively Stimulating + Leisure + Exercise	279	0.0207922	0.212126	0.00830354
Verbal Fluency	Grey Matter Volume	Social + Cognitively Stimulating + Exercise	313	0.0207703	0.251244	0.00939903
Verbal Fluency	Hippocampal Volume	Education + Occupation + Social	313	0.0204243	0.231537	0.0100604
Verbal Fluency	Mean Cortical Thickness	Education + Social + Exercise	279	0.0203355	0.243642	0.0149477
CTT 1	Mean Cortical Thickness	Education + Social + Leisure + Exercise	279	0.0203338	0.240218	0.00905833
Verbal Fluency	Grey Matter Volume	Education + Occupation + Social	313	0.0201876	0.230023	0.0104643
Memory	Grey Matter Volume	Cognitively Stimulating + Leisure + Exercise	313	0.0201861	0.215598	0.00905858
Episodic Memory	Mean Cortical Thickness	Occupation + Social + Cognitively Stimulating + Exercise	279	0.0201537	0.25401	0.0132629
CTT 1	Hippocampal Volume	Occupation + Social + Exercise	313	0.0200393	0.24445	0.00747289
Episodic Memory	Hippocampal Volume	Cognitively Stimulating + Leisure + Exercise	313	0.0199697	0.214348	0.00940164
Verbal Fluency	Mean Cortical Thickness	Education + Occupation + Leisure	279	0.0198478	0.218094	0.016218
CTT 1	Grey Matter Volume	Occupation + Social + Exercise	313	0.0198022	0.243106	0.00781373
Memory	Grey Matter Volume	Occupation + Cognitively Stimulating + Leisure + Exercise	313	0.0197809	0.23694	0.00978841
Verbal Fluency	Mean Cortical Thickness	Education + Occupation + Social + Leisure + Exercise	279	0.0197489	0.278164	0.016489
Episodic Memory	Hippocampal Volume	Occupation + Cognitively Stimulating + Leisure + Exercise	313	0.0197409	0.236613	0.0098227
Verbal Fluency	Mean Cortical Thickness	Occupation + Social + Cognitively Stimulating	279	0.0197182	0.2372	0.0165738
Episodic Memory	Mean Cortical Thickness	Education + Occupation + Exercise	279	0.0195515	0.215131	0.0147306
CTT 2	Grey Matter Volume	Social + Leisure + Exercise	311	0.0194873	0.23143	0.00803063
CTT 1	Mean Cortical Thickness	Education	279	0.0193038	0.130603	0.0110195
CTT 1	Mean Cortical Thickness	Education + Occupation + Social + Exercise	279	0.019298	0.245044	0.0110317
CTT 1	Mean Cortical Thickness	Occupation + Cognitively Stimulating + Leisure + Exercise	279	0.0192882	0.23031	0.0110524
Verbal Fluency	Hippocampal Volume	Occupation + Cognitively Stimulating + Leisure	313	0.0190149	0.203891	0.0130489
Verbal Fluency	Hippocampal Volume	Education + Social + Leisure + Exercise	313	0.0189697	0.252647	0.0131585
Verbal Fluency	Grey Matter Volume	Occupation + Cognitively Stimulating + Leisure	313	0.0188962	0.20327	0.013286
CTT 1	Mean Cortical Thickness	Education + Leisure	279	0.0188734	0.165047	0.0119625
Global Cognition	Mean Cortical Thickness	Social + Leisure + Exercise	277	0.0188263	0.20732	0.0112306
CTT 1	Mean Cortical Thickness	Education + Social + Exercise	279	0.0188171	0.217413	0.0120918
Verbal Fluency	Hippocampal Volume	Education + Leisure	313	0.0187073	0.180564	0.0138137
Verbal Fluency	Mean Cortical Thickness	Occupation + Cognitively Stimulating + Leisure + Exercise	279	0.0186999	0.244457	0.0196639
CTT 1	Mean Cortical Thickness	Occupation + Cognitively Stimulating + Exercise	279	0.0186715	0.215817	0.0124329
Episodic Memory	Hippocampal Volume	Occupation + Social + Leisure	313	0.0185455	0.209106	0.0123569
Memory	Grey Matter Volume	Occupation + Social + Leisure	313	0.018515	0.2091	0.0124782
CTT 2	Hippocampal Volume	Occupation + Social + Exercise	311	0.0183473	0.237456	0.0101533
Global Cognition	Hippocampal Volume	Leisure	311	0.018313	0.136879	0.00955509
Verbal Fluency	Grey Matter Volume	Education + Social + Leisure + Exercise	313	0.0182187	0.248603	0.0150663
Episodic Memory	Mean Cortical Thickness	Occupation + Leisure	279	0.0180421	0.177314	0.0191854
Verbal Fluency	Grey Matter Volume	Education + Leisure	313	0.0180283	0.177897	0.0156094
CTT 2	Grey Matter Volume	Occupation + Social + Exercise	311	0.0180158	0.235461	0.0108462
CTT 1	Mean Cortical Thickness	Education + Occupation + Leisure	279	0.0178326	0.191768	0.0145989
Global Cognition	Grey Matter Volume	Occupation	311	0.0176589	0.131929	0.0108732
Verbal Fluency	Mean Cortical Thickness	Education + Social + Cognitively Stimulating + Leisure	279	0.0175944	0.20708	0.0236957
Global Cognition	Hippocampal Volume	Occupation	311	0.0175384	0.131642	0.0112276
Global Cognition	Grey Matter Volume	Leisure	311	0.0175273	0.133924	0.0111763
CTT 1	Hippocampal Volume	Social + Leisure	313	0.0174221	0.169098	0.0126917
CTT 1	Mean Cortical Thickness	Education + Leisure + Exercise	279	0.0172675	0.205733	0.016272
CTT 1	Mean Cortical Thickness	Education + Occupation + Leisure + Exercise	279	0.0168054	0.218794	0.0177857
CTT 1	Hippocampal Volume	Occupation + Leisure + Exercise	313	0.0166209	0.217029	0.0149433
CTT 1	Grey Matter Volume	Social + Leisure	313	0.0165894	0.165193	0.0149992
Verbal Fluency	Hippocampal Volume	Education + Occupation + Social + Leisure	313	0.0163456	0.218739	0.0214495
CTT 1	Mean Cortical Thickness	Education + Occupation	279	0.0161577	0.160305	0.020154
Memory	Grey Matter Volume	Social + Leisure	313	0.0161533	0.159464	0.0196991
CTT 1	Grey Matter Volume	Occupation + Leisure + Exercise	313	0.016069	0.213573	0.0166849
CTT 2	Mean Cortical Thickness	Occupation + Social + Leisure + Exercise	277	0.0159801	0.231582	0.01964
Episodic Memory	Hippocampal Volume	Social + Leisure	313	0.0159555	0.158306	0.0204025
Verbal Fluency	Hippocampal Volume	Social + Cognitively Stimulating + Leisure + Exercise	313	0.0159347	0.220844	0.0231688
Verbal Fluency	Grey Matter Volume	Education + Occupation + Social + Leisure	313	0.0159305	0.216276	0.0231085
CTT 1	Hippocampal Volume	Social + Leisure + Exercise	313	0.0156847	0.204736	0.0180997
Global Cognition	Mean Cortical Thickness	Occupation + Social	277	0.0156542	0.174212	0.0209061
Verbal Fluency	Mean Cortical Thickness	Education + Social	279	0.0156206	0.168189	0.033151
Verbal Fluency	Hippocampal Volume	Occupation + Social + Cognitively Stimulating + Leisure	313	0.0155725	0.207987	0.0248023
Verbal Fluency	Hippocampal Volume	Education + Social	313	0.0155212	0.168706	0.025043
Verbal Fluency	Grey Matter Volume	Social + Cognitively Stimulating + Leisure + Exercise	313	0.0154363	0.217551	0.025363
Verbal Fluency	Mean Cortical Thickness	Occupation + Cognitively Stimulating + Leisure	279	0.0154269	0.184985	0.0342691
Verbal Fluency	Grey Matter Volume	Occupation + Social + Cognitively Stimulating + Leisure	313	0.0153625	0.206647	0.0257185
Memory	Grey Matter Volume	Cognitively Stimulating + Exercise	313	0.0153345	0.181733	0.0231082
Episodic Memory	Hippocampal Volume	Cognitively Stimulating + Exercise	313	0.015323	0.181634	0.0230841
Global Cognition	Mean Cortical Thickness	Occupation + Leisure + Exercise	277	0.015147	0.192633	0.0231116
Verbal Fluency	Grey Matter Volume	Education + Social	313	0.0150958	0.166644	0.0270475
Verbal Fluency	Mean Cortical Thickness	Education + Leisure	279	0.015063	0.158948	0.0364765
Verbal Fluency	Mean Cortical Thickness	Education + Occupation + Social + Leisure	279	0.015042	0.213624	0.0366088
Verbal Fluency	Hippocampal Volume	Cognitively Stimulating + Leisure	313	0.0150417	0.15092	0.0274138
Verbal Fluency	Hippocampal Volume	Occupation + Exercise	313	0.0148693	0.182273	0.0283222
Verbal Fluency	Grey Matter Volume	Occupation + Exercise	313	0.0147826	0.181724	0.0286989
Verbal Fluency	Grey Matter Volume	Cognitively Stimulating + Leisure	313	0.014736	0.149388	0.0289534
CTT 1	Grey Matter Volume	Social + Leisure + Exercise	313	0.0147251	0.198743	0.0219978
Episodic Memory	Mean Cortical Thickness	Occupation + Cognitively Stimulating + Exercise	279	0.0146643	0.190909	0.0349152
Verbal Fluency	Mean Cortical Thickness	Education + Social + Leisure + Exercise	279	0.0143344	0.217422	0.0413539
Global Cognition	Hippocampal Volume	Social	311	0.0143037	0.116533	0.0221625
Verbal Fluency	Hippocampal Volume	Social + Cognitively Stimulating	313	0.014228	0.164678	0.0319828
Verbal Fluency	Grey Matter Volume	Social + Cognitively Stimulating	313	0.0141687	0.164336	0.0322463
Episodic Memory	Hippocampal Volume	Occupation + Cognitively Stimulating + Exercise	313	0.0141516	0.188826	0.0290532
CTT 1	Mean Cortical Thickness	Education + Exercise	279	0.0140764	0.165988	0.0302138
Memory	Grey Matter Volume	Occupation + Cognitively Stimulating + Exercise	313	0.0139907	0.187715	0.0300807
Global Cognition	Grey Matter Volume	Social	311	0.013981	0.115285	0.0236016
CTT 2	Hippocampal Volume	Social	311	0.0136046	0.117638	0.0270761
CTT 2	Grey Matter Volume	Social	311	0.0132552	0.116191	0.0290973
Memory	Grey Matter Volume	Occupation + Social + Leisure + Exercise	313	0.0130345	0.206328	0.036345
Episodic Memory	Hippocampal Volume	Occupation + Social + Leisure + Exercise	313	0.0129869	0.205683	0.0365872
CTT 2	Mean Cortical Thickness	Social + Leisure + Exercise	277	0.0124862	0.179448	0.0393875
Episodic Memory	Hippocampal Volume	Occupation + Social	313	0.0123704	0.158002	0.0413719
CTT 1	Mean Cortical Thickness	Occupation + Social + Leisure	279	0.0123696	0.170672	0.0422982
CTT 1	Hippocampal Volume	Social	313	0.0123648	0.110633	0.0360335
Memory	Grey Matter Volume	Occupation + Social	313	0.012138	0.156456	0.0434576
CTT 1	Grey Matter Volume	Social	313	0.0120948	0.109477	0.0380612
CTT 2	Hippocampal Volume	Leisure + Exercise	311	0.0109033	0.162336	0.0480123
