# Supplementary material for: Verbal intelligence is a more robust cross-sectional measure of cognitive reserve than level of education in healthy older adults
Source: Alzheimers Res Ther. 2021 Jul 12;13:128. doi: 10.1186/s13195-021-00870-z (PMC8276413; doi:10.1186/s13195-021-00870-z)
Supplement: Supplementary file 3 — Additional file 3. All significant independent effects in CR/RANN. [file 13195_2021_870_MOESM3_ESM.xlsx]

## Sheet: sigPositiveIndependentEffects_C
Cognition	Brain Structure	Proxy Variable	N	R-squared change	Proxy beta value	Proxy p-value
TMT A	Grey Matter Volume	Verbal IQ	234	0.0197785	0.145857	0.0252479
TMT B	Grey Matter Volume	Education	234	0.0291241	85.7617	0.00775007
TMT B	Grey Matter Volume	Education + Verbal IQ	234	0.117929	0.617617	3.94264e-08
TMT B	Grey Matter Volume	Education + Verbal IQ + Exercise	234	0.0480117	0.418883	0.000589426
TMT B	Grey Matter Volume	Education + Verbal IQ + Leisure	234	0.0617993	0.44442	9.09287e-05
TMT B	Grey Matter Volume	Education + Verbal IQ + Leisure + Exercise	234	0.0322446	0.345983	0.00504497
TMT B	Grey Matter Volume	Education + Occupation + Verbal IQ	234	0.0765088	0.471271	1.22856e-05
TMT B	Grey Matter Volume	Education + Occupation + Verbal IQ + Exercise	234	0.0478412	0.413966	0.000603211
TMT B	Grey Matter Volume	Education + Occupation + Verbal IQ + Leisure	234	0.0604429	0.470496	0.0001093
TMT B	Grey Matter Volume	Education + Occupation + Verbal IQ + Leisure + Exercise	234	0.0357368	0.376566	0.00312786
TMT B	Grey Matter Volume	Verbal IQ	234	0.157397	0.407561	1.34746e-10
TMT B	Grey Matter Volume	Verbal IQ + Exercise	234	0.0623658	0.358157	8.42001e-05
TMT B	Grey Matter Volume	Verbal IQ + Leisure	234	0.086136	0.410725	3.28668e-06
TMT B	Grey Matter Volume	Verbal IQ + Leisure + Exercise	234	0.0398224	0.323275	0.0017921
TMT B	Grey Matter Volume	Occupation + Verbal IQ	234	0.0983644	0.402261	6.07898e-07
TMT B	Grey Matter Volume	Occupation + Verbal IQ + Exercise	234	0.0572058	0.378989	0.000169531
TMT B	Grey Matter Volume	Occupation + Verbal IQ + Leisure	234	0.0727113	0.424489	2.06248e-05
TMT B	Grey Matter Volume	Occupation + Verbal IQ + Leisure + Exercise	234	0.0402999	0.349614	0.00167938
Global Cognition	Grey Matter Volume	Education + Verbal IQ	234	0.076619	0.48902	4.41335e-06
Global Cognition	Grey Matter Volume	Education + Verbal IQ + Exercise	234	0.0281443	0.315039	0.00610893
Global Cognition	Grey Matter Volume	Education + Verbal IQ + Leisure	234	0.0236769	0.270217	0.0120202
Global Cognition	Grey Matter Volume	Education + Occupation + Verbal IQ	234	0.0504691	0.37599	0.000218796
Global Cognition	Grey Matter Volume	Education + Occupation + Verbal IQ + Exercise	234	0.0295961	0.319838	0.00490949
Global Cognition	Grey Matter Volume	Education + Occupation + Verbal IQ + Leisure	234	0.0275247	0.311884	0.0067075
Global Cognition	Grey Matter Volume	Verbal IQ	234	0.131815	0.366374	8.85076e-10
Global Cognition	Grey Matter Volume	Verbal IQ + Exercise	234	0.0470617	0.305621	0.000362969
Global Cognition	Grey Matter Volume	Verbal IQ + Leisure	234	0.0458177	0.294256	0.000436647
Global Cognition	Grey Matter Volume	Verbal IQ + Leisure + Exercise	234	0.0161947	0.202509	0.0382104
Global Cognition	Grey Matter Volume	Occupation + Verbal IQ	234	0.0830966	0.363186	1.66209e-06
Global Cognition	Grey Matter Volume	Occupation + Verbal IQ + Exercise	234	0.0440017	0.326506	0.000571908
Global Cognition	Grey Matter Volume	Occupation + Verbal IQ + Leisure	234	0.0413965	0.314627	0.000842435
Global Cognition	Grey Matter Volume	Occupation + Verbal IQ + Leisure + Exercise	234	0.018545	0.232969	0.0264583
Episodic Memory	Grey Matter Volume	Education + Verbal IQ	234	0.0298454	0.305017	0.00658681
Episodic Memory	Grey Matter Volume	Verbal IQ	234	0.047553	0.219917	0.000568066
Episodic Memory	Grey Matter Volume	Occupation + Verbal IQ	234	0.0202254	0.179066	0.025692
Verbal Fluency	Grey Matter Volume	Education + Verbal IQ	234	0.0338442	0.284956	0.0033014
Verbal Fluency	Grey Matter Volume	Education + Verbal IQ + Exercise	234	0.0219615	0.243992	0.018327
Verbal Fluency	Grey Matter Volume	Education + Occupation + Verbal IQ	234	0.0375737	0.284435	0.00194099
Verbal Fluency	Grey Matter Volume	Education + Occupation + Verbal IQ + Exercise	234	0.0331049	0.296576	0.00366888
Verbal Fluency	Grey Matter Volume	Education + Occupation + Verbal IQ + Leisure	234	0.029077	0.28105	0.00653328
Verbal Fluency	Grey Matter Volume	Education + Occupation + Verbal IQ + Leisure + Exercise	234	0.0237931	0.264627	0.0140259
Verbal Fluency	Grey Matter Volume	Verbal IQ	234	0.0617481	0.219852	6.3191e-05
Verbal Fluency	Grey Matter Volume	Verbal IQ + Exercise	234	0.0390872	0.244199	0.0015654
Verbal Fluency	Grey Matter Volume	Verbal IQ + Leisure	234	0.0327917	0.218256	0.00383678
Verbal Fluency	Grey Matter Volume	Verbal IQ + Leisure + Exercise	234	0.0237828	0.215162	0.014047
Verbal Fluency	Grey Matter Volume	Occupation	234	0.0217702	0.125434	0.0188483
Verbal Fluency	Grey Matter Volume	Occupation + Verbal IQ	234	0.0640396	0.279537	4.56524e-05
Verbal Fluency	Grey Matter Volume	Occupation + Verbal IQ + Exercise	234	0.0516858	0.310255	0.00026276
Verbal Fluency	Grey Matter Volume	Occupation + Verbal IQ + Leisure	234	0.045396	0.288868	0.000640006
Verbal Fluency	Grey Matter Volume	Occupation + Verbal IQ + Leisure + Exercise	234	0.0352332	0.281539	0.00270822
TMT A	Hippocampal Volume	Verbal IQ	234	0.0239435	0.160063	0.015102
TMT A	Hippocampal Volume	Occupation + Verbal IQ	234	0.0179127	0.17289	0.0358783
TMT B	Hippocampal Volume	Education	234	0.0314557	89.3611	0.00606907
TMT B	Hippocampal Volume	Education + Verbal IQ	234	0.127128	0.636745	1.47443e-08
TMT B	Hippocampal Volume	Education + Verbal IQ + Exercise	234	0.0562855	0.447762	0.000219805
TMT B	Hippocampal Volume	Education + Verbal IQ + Leisure	234	0.0693844	0.467012	3.83401e-05
TMT B	Hippocampal Volume	Education + Verbal IQ + Leisure + Exercise	234	0.0393301	0.377169	0.00210677
TMT B	Hippocampal Volume	Education + Occupation + Verbal IQ	234	0.0828332	0.488999	6.32143e-06
TMT B	Hippocampal Volume	Education + Occupation + Verbal IQ + Exercise	234	0.0548311	0.439535	0.000266764
TMT B	Hippocampal Volume	Education + Occupation + Verbal IQ + Leisure	234	0.0674207	0.493842	4.98357e-05
TMT B	Hippocampal Volume	Education + Occupation + Verbal IQ + Leisure + Exercise	234	0.0426921	0.406981	0.00134428
TMT B	Hippocampal Volume	Verbal IQ	234	0.165956	0.417405	5.88447e-11
TMT B	Hippocampal Volume	Verbal IQ + Exercise	234	0.0711428	0.378906	3.03108e-05
TMT B	Hippocampal Volume	Verbal IQ + Leisure	234	0.0940704	0.427049	1.38608e-06
TMT B	Hippocampal Volume	Verbal IQ + Leisure + Exercise	234	0.0474535	0.349125	0.000712433
TMT B	Hippocampal Volume	Occupation + Verbal IQ	234	0.10365	0.411945	3.76391e-07
TMT B	Hippocampal Volume	Occupation + Verbal IQ + Exercise	234	0.0640056	0.398082	7.85958e-05
TMT B	Hippocampal Volume	Occupation + Verbal IQ + Leisure	234	0.0791487	0.440708	1.03717e-05
TMT B	Hippocampal Volume	Occupation + Verbal IQ + Leisure + Exercise	234	0.047122	0.374452	0.000744607
Global Cognition	Hippocampal Volume	Education + Verbal IQ	234	0.0925581	0.533706	1.00206e-06
Global Cognition	Hippocampal Volume	Education + Verbal IQ + Exercise	234	0.0422075	0.380884	0.00113089
Global Cognition	Hippocampal Volume	Education + Verbal IQ + Leisure	234	0.0340228	0.321241	0.00354041
Global Cognition	Hippocampal Volume	Education + Verbal IQ + Leisure + Exercise	234	0.0192255	0.259037	0.029004
Global Cognition	Hippocampal Volume	Education + Occupation + Verbal IQ	234	0.0605614	0.410726	8.85026e-05
Global Cognition	Hippocampal Volume	Education + Occupation + Verbal IQ + Exercise	234	0.041177	0.374159	0.00130515
Global Cognition	Hippocampal Volume	Education + Occupation + Verbal IQ + Leisure	234	0.0374366	0.361483	0.00219743
Global Cognition	Hippocampal Volume	Education + Occupation + Verbal IQ + Leisure + Exercise	234	0.0222876	0.288856	0.0186294
Global Cognition	Hippocampal Volume	Verbal IQ	234	0.148133	0.387379	3.12719e-10
Global Cognition	Hippocampal Volume	Verbal IQ + Exercise	234	0.0636244	0.351987	5.78183e-05
Global Cognition	Hippocampal Volume	Verbal IQ + Leisure	234	0.0582961	0.330233	0.000121223
Global Cognition	Hippocampal Volume	Verbal IQ + Leisure + Exercise	234	0.0273102	0.260171	0.00910424
Global Cognition	Hippocampal Volume	Occupation + Verbal IQ	234	0.0928396	0.382974	9.62915e-07
Global Cognition	Hippocampal Volume	Occupation + Verbal IQ + Exercise	234	0.0565219	0.367469	0.000155075
Global Cognition	Hippocampal Volume	Occupation + Verbal IQ + Leisure	234	0.0516274	0.349638	0.000305829
Global Cognition	Hippocampal Volume	Occupation + Verbal IQ + Leisure + Exercise	234	0.0288008	0.287565	0.00737449
Episodic Memory	Hippocampal Volume	Education + Verbal IQ	234	0.0366859	0.335793	0.00295247
Episodic Memory	Hippocampal Volume	Education + Occupation + Verbal IQ	234	0.0185422	0.227124	0.0354457
Episodic Memory	Hippocampal Volume	Verbal IQ	234	0.0540154	0.233774	0.000290176
Episodic Memory	Hippocampal Volume	Occupation + Verbal IQ	234	0.02357	0.192845	0.0175756
Verbal Fluency	Hippocampal Volume	Education + Verbal IQ	234	0.0431705	0.319569	0.00116305
Verbal Fluency	Hippocampal Volume	Education + Verbal IQ + Exercise	234	0.0328498	0.294606	0.00472509
Verbal Fluency	Hippocampal Volume	Education + Verbal IQ + Leisure	234	0.0237177	0.235157	0.0166327
Verbal Fluency	Hippocampal Volume	Education + Verbal IQ + Leisure + Exercise	234	0.0229424	0.248096	0.0185338
Verbal Fluency	Hippocampal Volume	Education + Occupation + Verbal IQ	234	0.0443153	0.308041	0.000996212
Verbal Fluency	Hippocampal Volume	Education + Occupation + Verbal IQ + Exercise	234	0.0429842	0.335166	0.00119273
Verbal Fluency	Hippocampal Volume	Education + Occupation + Verbal IQ + Leisure	234	0.037216	0.315996	0.00260697
Verbal Fluency	Hippocampal Volume	Education + Occupation + Verbal IQ + Leisure + Exercise	234	0.0338466	0.312093	0.00412404
Verbal Fluency	Hippocampal Volume	Verbal IQ	234	0.0725863	0.237747	2.18012e-05
Verbal Fluency	Hippocampal Volume	Verbal IQ + Exercise	234	0.052954	0.28154	0.000310185
Verbal Fluency	Hippocampal Volume	Verbal IQ + Leisure	234	0.0426836	0.247747	0.00124225
Verbal Fluency	Hippocampal Volume	Verbal IQ + Leisure + Exercise	234	0.035573	0.260335	0.00325962
Verbal Fluency	Hippocampal Volume	Occupation + Exercise	234	0.0219488	0.174467	0.0213008
Verbal Fluency	Hippocampal Volume	Occupation + Verbal IQ	234	0.0713342	0.294326	2.58383e-05
Verbal Fluency	Hippocampal Volume	Occupation + Verbal IQ + Exercise	234	0.0632515	0.340819	7.71963e-05
Verbal Fluency	Hippocampal Volume	Occupation + Verbal IQ + Leisure	234	0.0546325	0.315341	0.000247295
Verbal Fluency	Hippocampal Volume	Occupation + Verbal IQ + Leisure + Exercise	234	0.0470073	0.322102	0.000692368
TMT A	Mean Cortical Thickness	Verbal IQ	234	0.0185005	0.142682	0.0318258
TMT B	Mean Cortical Thickness	Education	234	0.0267969	82.6951	0.0106577
TMT B	Mean Cortical Thickness	Education + Verbal IQ	234	0.114819	0.61381	6.02173e-08
TMT B	Mean Cortical Thickness	Education + Verbal IQ + Exercise	234	0.0462336	0.413801	0.000745956
TMT B	Mean Cortical Thickness	Education + Verbal IQ + Leisure	234	0.060181	0.440432	0.000112427
TMT B	Mean Cortical Thickness	Education + Verbal IQ + Leisure + Exercise	234	0.0310395	0.341106	0.00593037
TMT B	Mean Cortical Thickness	Education + Occupation + Verbal IQ	234	0.0746959	0.467227	1.5592e-05
TMT B	Mean Cortical Thickness	Education + Occupation + Verbal IQ + Exercise	234	0.0465591	0.409905	0.000713712
TMT B	Mean Cortical Thickness	Education + Occupation + Verbal IQ + Leisure	234	0.0592801	0.467171	0.000127052
TMT B	Mean Cortical Thickness	Education + Occupation + Verbal IQ + Leisure + Exercise	234	0.034932	0.373268	0.00347662
TMT B	Mean Cortical Thickness	Verbal IQ	234	0.15102	0.403793	3.36038e-10
TMT B	Mean Cortical Thickness	Verbal IQ + Exercise	234	0.0589224	0.352492	0.000133373
TMT B	Mean Cortical Thickness	Verbal IQ + Leisure	234	0.082695	0.405534	5.21706e-06
TMT B	Mean Cortical Thickness	Verbal IQ + Leisure + Exercise	234	0.0376751	0.317118	0.00238992
TMT B	Mean Cortical Thickness	Occupation + Verbal IQ	234	0.0949611	0.39712	9.62471e-07
TMT B	Mean Cortical Thickness	Occupation + Verbal IQ + Exercise	234	0.0547915	0.373354	0.0002336
TMT B	Mean Cortical Thickness	Occupation + Verbal IQ + Leisure	234	0.0704588	0.419709	2.77909e-05
TMT B	Mean Cortical Thickness	Occupation + Verbal IQ + Leisure + Exercise	234	0.0386874	0.344389	0.00208174
Global Cognition	Mean Cortical Thickness	Education + Verbal IQ	234	0.0752223	0.488033	7.12244e-06
Global Cognition	Mean Cortical Thickness	Education + Verbal IQ + Exercise	234	0.0284141	0.318661	0.00649489
Global Cognition	Mean Cortical Thickness	Education + Verbal IQ + Leisure	234	0.0239216	0.272768	0.0126294
Global Cognition	Mean Cortical Thickness	Education + Occupation + Verbal IQ	234	0.0502487	0.376436	0.00027001
Global Cognition	Mean Cortical Thickness	Education + Occupation + Verbal IQ + Exercise	234	0.0302862	0.324752	0.00493202
Global Cognition	Mean Cortical Thickness	Education + Occupation + Verbal IQ + Leisure	234	0.0282661	0.316887	0.00663798
Global Cognition	Mean Cortical Thickness	Verbal IQ	234	0.123812	0.359147	4.98074e-09
Global Cognition	Mean Cortical Thickness	Verbal IQ + Exercise	234	0.0446477	0.30141	0.000608391
Global Cognition	Mean Cortical Thickness	Verbal IQ + Leisure	234	0.043456	0.288776	0.000723249
Global Cognition	Mean Cortical Thickness	Verbal IQ + Leisure + Exercise	234	0.0156099	0.200513	0.0444399
Global Cognition	Mean Cortical Thickness	Occupation + Verbal IQ	234	0.0798425	0.357697	3.61612e-06
Global Cognition	Mean Cortical Thickness	Occupation + Verbal IQ + Exercise	234	0.0428342	0.324271	0.000791576
Global Cognition	Mean Cortical Thickness	Occupation + Verbal IQ + Leisure	234	0.0404504	0.312385	0.00111908
Global Cognition	Mean Cortical Thickness	Occupation + Verbal IQ + Leisure + Exercise	234	0.0185122	0.234015	0.0284793
Episodic Memory	Mean Cortical Thickness	Education + Verbal IQ	234	0.0289833	0.302745	0.00770071
Episodic Memory	Mean Cortical Thickness	Verbal IQ	234	0.0439148	0.213758	0.000988761
Episodic Memory	Mean Cortical Thickness	Occupation + Verbal IQ	234	0.0189468	0.174138	0.0316479
Verbal Fluency	Mean Cortical Thickness	Education + Verbal IQ	234	0.0338261	0.286932	0.00371702
Verbal Fluency	Mean Cortical Thickness	Education + Verbal IQ + Exercise	234	0.0231003	0.251911	0.0168259
Verbal Fluency	Mean Cortical Thickness	Education + Occupation + Verbal IQ	234	0.0381914	0.287732	0.00202544
Verbal Fluency	Mean Cortical Thickness	Education + Occupation + Verbal IQ + Exercise	234	0.0347433	0.30496	0.00327105
Verbal Fluency	Mean Cortical Thickness	Education + Occupation + Verbal IQ + Leisure	234	0.0305639	0.288903	0.00586365
Verbal Fluency	Mean Cortical Thickness	Education + Occupation + Verbal IQ + Leisure + Exercise	234	0.0258858	0.276736	0.011327
Verbal Fluency	Mean Cortical Thickness	Verbal IQ	234	0.057735	0.215024	0.000135814
Verbal Fluency	Mean Cortical Thickness	Verbal IQ + Exercise	234	0.0384212	0.245143	0.00196187
Verbal Fluency	Mean Cortical Thickness	Verbal IQ + Leisure	234	0.0318735	0.216834	0.00488175
Verbal Fluency	Mean Cortical Thickness	Verbal IQ + Leisure + Exercise	234	0.0242019	0.218899	0.0143826
Verbal Fluency	Mean Cortical Thickness	Occupation + Verbal IQ	234	0.0624093	0.277268	7.11613e-05
Verbal Fluency	Mean Cortical Thickness	Occupation + Verbal IQ + Exercise	234	0.0518374	0.31276	0.000306729
Verbal Fluency	Mean Cortical Thickness	Occupation + Verbal IQ + Leisure	234	0.0454698	0.29038	0.000739289
Verbal Fluency	Mean Cortical Thickness	Occupation + Verbal IQ + Leisure + Exercise	234	0.0363432	0.287477	0.00261825
